# Supplementary material for: Baseline tumor gene expression signatures correlate with chemoimmunotherapy treatment responsiveness in canine B cell lymphoma
Source: PLoS One. 2023 Aug 25;18(8):e0290428. doi: 10.1371/journal.pone.0290428 (PMC10456153; doi:10.1371/journal.pone.0290428)
Supplement: S1 File — (XLSM) [file pone.0290428.s001.xlsm]

## Sheet: S1 Table - All Attributes
S1 Table - All sample attributes
Sample Name	Sample Replacement	Instrument	Description	Laboratory Identifier	Calibration Sample	Input Control	CartridgeID	CartridgeBarcode	Date	Time Course	Number from Cohort	Treatment	Arm	Fail < 90 days	PFS	OST	Interval between first relapse and death	Name	Age at dx	Breed	Gender	Stage	Notes
20210715_30102530631221-01_01-T-KPT9274-LN-A_07.RCC	01-T-KPT9274-LN-A	SPRINT	D0 LN FNA	7	No	No	30102530631221-01	30102530631221	20210715	D0	1	KPT	2	N	162	638	476	Annie Cravens	7	Whippet x	SF	III a
20220602_30102733880723-01_01-T-KPT-LN-D_01.RCC	01-T-KPT-LN-D	SPRINT	Relapse LN FNA	1	No	No	30102733880723-01	30102733880723	20220602	Relapse	1	KPT	2	N	162	638	476	Annie Cravens	7	Whippet x	SF	III a
20210715_30102530631221-01_02-T-KPT9274-LN-A_08.RCC	02-T-KPT9274-LN-A	SPRINT	D0 LN FNA	8	No	No	30102530631221-01	30102530631221	20210715	D0	2	KPT	2	N	175	637	462	Abie Henry	6	Shepherd x	SF	III a
20220602_30102733880723-01_02-T-KPT-LN-D_08.RCC	02-T-KPT-LN-D	SPRINT	Relapse LN FNA	8	No	No	30102733880723-01	30102733880723	20220602	Relapse	2	KPT	2	N	175	637	462	Abie Henry	6	Shepherd x	SF	III a
20210715_30102530631221-01_03-T-KPT9274-LN-A_09.RCC	03-T-KPT9274-LN-A	SPRINT	D0 LN FNA	9	No	No	30102530631221-01	30102530631221	20210715	D0	3	KPT	2	N	420	737	317	Nina Goff	10	Pitbull	SF	III a
20220713_30102385300521-01_03-T-KPT-LN-D_01.RCC	03-T-KPT-LN-D	SPRINT	Relapse LN FNA	1	No	No	30102385300521-01	30102385300521	20220712	Relapse	3	KPT	2	N	420	737	317	Nina Goff	10	Pitbull	SF	III a
20210715_30102530631221-01_04-T-KPT9274-LN-A_10.RCC	04-T-KPT9274-LN-A	SPRINT	D0 LN FNA	10	No	No	30102530631221-01	30102530631221	20210715	D0	4	KPT	2	Y	59	62	3	Captain Pedone	6	Mastiff	CM	IV b	No relapse sample, developed T cell LSA
20210715_30102530631221-01_05-T-KPT9274-LN-A_11.RCC	05-T-KPT9274-LN-A	SPRINT	D0 LN FNA	11	No	No	30102530631221-01	30102530631221	20210715	D0	5	KPT	2	Y	25	62	37	Nahla Moses	9	Pitbull	SF	III a
20220602_30102733880723-01_05-T-KPT-LN-D_02.RCC	05-T-KPT-LN-D	SPRINT	Relapse LN FNA	2	No	No	30102733880723-01	30102733880723	20220602	Relapse	5	KPT	2	Y	25	62	37	Nahla Moses	9	Pitbull	SF	III a
20210715_30102530631221-01_06-T-KPT9274-LN-A_12.RCC	06-T-KPT9274-LN-A	SPRINT	D0 LN FNA	12	No	No	30102530631221-01	30102530631221	20210715	D0	6	KPT	2	N	296	889	593	Maisy Vieira	8	Lab x	SF	IV a
20210715_30102530631221-01_06-T-KPTT9274-LN-D_04.RCC	06-T-KPTT9274-LN-D	SPRINT	Relapse LN FNA	4	No	No	30102530631221-01	30102530631221	20210715	Relapse	6	KPT	2	N	296	889	593	Maisy Vieira	8	Lab x	SF	IV a
20210716_30102530731221-01_07-T-KPT9274-LN-A_01.RCC	07-T-KPT9274-LN-A	SPRINT	D0 LN FNA	1	No	No	30102530731221-01	30102530731221	20210716	D0	7	KPT	2	Y	82	149	67	Calvin Wall	10	Yorkshire Terrier	CM	IV a
20220602_30102733880723-01_07-T-KPT-LN-D_03.RCC	07-T-KPT-LN-D	SPRINT	Relapse LN FNA	3	No	No	30102733880723-01	30102733880723	20220602	Relapse	7	KPT	2	Y	82	149	67	Calvin Wall	10	Yorkshire Terrier	CM	IV a
20210716_30102530731221-01_01-T-TAK-LN-A_02.RCC	01-T-TAK-LN-A	SPRINT	D0 LN FNA	2	No	No	30102530731221-01	30102530731221	20210716	D0	1	TAK	3	N	97	300	203	Sofi DeSalvo	9	German shepherd	SF	III a
20220602_30102733880723-01_01-T-TAK-LN-D_04.RCC	01-T-TAK-LN-D	SPRINT	Relapse LN FNA	4	No	No	30102733880723-01	30102733880723	20220602	Relapse	1	TAK	3	N	97	300	203	Sofi DeSalvo	9	German shepherd	SF	III a
20210716_30102530731221-01_02-T-TAK-LN-A_03.RCC	02-T-TAK-LN-A	SPRINT	D0 LN FNA	3	No	No	30102530731221-01	30102530731221	20210716	D0	2	TAK	3	Y	77	292	215	Moose Lescault	6	Bulldog	CM	III a
20220713_30102385300521-01_02-T-TAK-LN-D_02.RCC	02-T-TAK-LN-D	SPRINT	Relapse LN FNA	2	No	No	30102385300521-01	30102385300521	20220712	Relapse	2	TAK	3	Y	77	292	215	Moose Lescault	6	Bulldog	CM	III a
20210716_30102530731221-01_03-T-TAK-LN-A_04.RCC	03-T-TAK-LN-A	SPRINT	D0 LN FNA	4	No	No	30102530731221-01	30102530731221	20210716	D0	3	TAK	3	N	98	408	310	Luke Murry	5	Golden retriever x	CM	III a
20220602_30102733880723-01_03-T-TAK-LN-D_07.RCC	03-T-TAK-LN-D	SPRINT	Relapse LN FNA	7	No	No	30102733880723-01	30102733880723	20220602	Relapse	3	TAK	3	N	98	408	310	Luke Murry	5	Golden retriever x	CM	III a		`
20210716_30102530731221-01_05-T-TAK-LN-A_05.RCC	05-T-TAK-LN-A	SPRINT	D0 LN FNA	5	No	No	30102530731221-01	30102530731221	20210716	D0	5	TAK	3	N	377	816	439	Colby Falvey	4	Collie x	CM	IV b	No relapse sample, owner moved
20210716_30102530731221-01_07-T-TAK-LN-A_06.RCC	07-T-TAK-LN-A	SPRINT	D0 LN FNA	6	No	No	30102530731221-01	30102530731221	20210716	D0	7	TAK	3	Y	22	81	59	Chloe Ladieu	8	Cattle dog	SF	IV a
20220602_30102733880723-01_07-T-TAK-LN-D_06.RCC	07-T-TAK-LN-D	SPRINT	Relapse LN FNA	6	No	No	30102733880723-01	30102733880723	20220602	Relapse	7	TAK	3	Y	22	81	59	Chloe Ladieu	8	Cattle dog	SF	IV a
20210716_30102530731221-01_01-T-DOXRV-LN-A_07.RCC	01-T-DOXRV-LN-A	SPRINT	D0 LN FNA	7	No	No	30102530731221-01	30102530731221	20210716	D0	1	DOXRV	4	N	146	682	536	Brady Fargnoli	11	Pug	CM	IV a	No relapse sample, removed from study at d21 due to pyelonephritis
20210716_30102530731221-01_02-T-DOXRV-LN-A_08.RCC	02-T-DOXRV-LN-A	SPRINT	D0 LN FNA	8	No	No	30102530731221-01	30102530731221	20210716	D0	2	DOXRV	4	N	185	515	330	SaFire Pastor	8	Pitbull	F	IV a
20220713_30102385300521-01_02-T-DOXRV-LN-D_03.RCC	02-T-DOXRV-LN-D	SPRINT	Relapse LN FNA	3	No	No	30102385300521-01	30102385300521	20220712	Relapse	2	DOXRV	4	N	185	515	330	SaFire Pastor	8	Pitbull	F	IV a
20210716_30102530731221-01_03-T-DOXRV-LN-A_09.RCC	03-T-DOXRV-LN-A	SPRINT	D0 LN FNA	9	No	No	30102530731221-01	30102530731221	20210716	D0	3	DOXRV	4	N	489	901	412	Zoey Cornwall	3	Mix	SF	III a
20220713_30102385300521-01_03-T-DOXRV-LN-D_04.RCC	03-T-DOXRV1001-LN-D	SPRINT	Relapse LN FNA	5	No	No	30102530631221-01	30102530631221	20210715	Relapse	3	DOXRV	4	N	489	901	412	Zoey Cornwall	3	Mix	SF	III a
20210716_30102530731221-01_04-T-DOXRV-LN-A_10.RCC	04-T-DOXRV-LN-A	SPRINT	D0 LN FNA	10	No	No	30102530731221-01	30102530731221	20210716	D0	4	DOXRV	4	N	483	978	495	Toby Bessette	6	Lab x	CM	III b
20220602_30102733880723-01_04-T-DOXRV-LN-D_05.RCC	04-T-DOXRV1001-LN-D	SPRINT	Relapse LN FNA	6	No	No	30102530631221-01	30102530631221	20210715	Relapse	4	DOXRV	4	N	483	978	495	Toby Bessette	6	Lab x	CM	III b
20210716_30102530731221-01_05-T-DOXRV-LN-A_11.RCC	05-T-DOXRV-LN-A	SPRINT	D0 LN FNA	11	No	No	30102530731221-01	30102530731221	20210716	D0	5	DOXRV	4	Y	64	91	27	Rizzo Nowak	9	Jack Russel Terrier x	SF	III a
20220713_30102385300521-01_05-T-DOXRV-LN-D_12.RCC	05-T-DOXRV-LN-D	SPRINT	Relapse LN FNA	12	No	No	30102385300521-01	30102385300521	20220712	Relapse	5	DOXRV	4	Y	64	91	27	Rizzo Nowak	9	Jack Russel Terrier x	SF	III a
20210716_30102530731221-01_06-T-DOXRV-LN-A_12.RCC	06-T-DOXRV-LN-A	SPRINT	D0 LN FNA	12	No	No	30102530731221-01	30102530731221	20210716	D0	6	DOXRV	4	Y	14	18	4	Ziggy Lang	5	Scottish Terrier	M	III a
20220602_30102733880723-01_06-T-DOXRV-LN-D_12.RCC	06-T-DOXRV-LN-D	SPRINT	Relapse LN FNA	12	No	No	30102733880723-01	30102733880723	20220602	Relapse	6	DOXRV	4	Y	14	18	4	Ziggy Lang	5	Scottish Terrier	M	III a

## Sheet: S2 Table - DEGs PD vs. B
S2 Table - DEGs PD vs. baseline
upperSymbol	Symbol	GeneID	Alias	Description	01-T-KPT9274-LN-A	02-T-KPT9274-LN-A	03-T-KPT9274-LN-A	04-T-KPT9274-LN-A	05-T-KPT9274-LN-A	06-T-KPT9274-LN-A	07-T-KPT9274-LN-A	01-T-TAK-LN-A	02-T-TAK-LN-A	03-T-TAK-LN-A	05-T-TAK-LN-A	07-T-TAK-LN-A	01-T-DOXRV-LN-A	02-T-DOXRV-LN-A	03-T-DOXRV-LN-A	04-T-DOXRV-LN-A	05-T-DOXRV-LN-A	06-T-DOXRV-LN-A	06-T-KPTT9274-LN-D	01-T-KPT-LN-D	01-T-TAK-LN-D	02-T-KPT-LN-D	03-T-TAK-LN-D	04-T-DOXRV1001-LN-D	05-T-KPT-LN-D	06-T-DOXRV-LN-D	07-T-KPT-LN-D	07-T-TAK-LN-D	02-T-DOXRV-LN-D	02-T-TAK-LN-D	03-T-DOXRV1001-LN-D	03-T-KPT-LN-D	05-T-DOXRV-LN-D	baseMean	log2FoldChange	pvalue	padj
MARCO	MARCO	476117	-	macrophage receptor with collagenous structure	4.29034	5.76921	6.37491	6.07856	6.15529	4.46685	6.0108	5.12208	5.66857	5.44053	4.58773	5.0866	3.33683	7.39796	4.27228	6.46767	5.57027	3.62055	11.2802	6.88588	5.85905	8.91093	7.66657	8.9887	6.60406	6.51301	8.02634	7.95671	6.20774	4.18707	3.59299	1.64079	11.1002	68.3595	3.37977	9.46827e-06	0.00260731
CDKN1A	CDKN1A	474890	-	cyclin-dependent kinase inhibitor 1A (p21_ Cip1)	5.14595	5.03985	4.95987	4.45177	3.55943	4.86739	4.35368	5.75951	4.87502	5.9865	4.67519	5.68221	5.2019	5.25229	5.70524	4.35219	5.60927	3.88358	9.54162	5.56395	4.85905	5.48545	9.56704	4.98612	5.23369	6.7465	5.50999	7.91348	5.0078	5.50899	4.25596	6.60657	7.21731	47.0622	2.4781	1.0371e-05	0.00260731
BCL6	BCL6	488124	-	B-cell CLL/lymphoma 6	4.80491	5.54681	4.23289	4.22229	3.80044	4.86739	4.60744	4.99655	5.21606	4.84107	4.23159	4.72403	3.52948	4.51532	3.53531	4.29079	3.62838	3.62055	5.77572	5.07091	4.76284	5.73161	10.4601	4.85684	4.73412	4.11091	4.66671	6.19649	5.08375	4.99442	3.70847	5.49877	6.23343	29.4809	2.94523	1.40936e-05	0.00260731
CD209	CD209	485000	CLEC4M	CD209 molecule	5.82876	6.46435	6.19509	7.26518	5.03074	7.41545	5.4606	6.58151	6.34317	5.28852	5.47037	6.96979	4.73893	7.82518	4.12028	6.14227	6.55037	5.17309	10.6643	6.74229	6.07478	8.06481	6.75968	8.9443	6.19807	8.37502	7.67728	10.8774	5.49879	3.77203	4.40035	4.96272	11.6522	100.591	2.91106	5.61529e-05	0.00779122
IGHG	IGHG	NA	NA	NA	7.61227	10.2858	7.45706	7.69523	6.59985	9.07092	10.1361	6.29201	7.61199	6.86276	5.89151	10.1684	7.92179	9.36499	6.17917	6.12478	8.30229	7.08869	13.8895	6.95988	6.92723	13.0002	9.4876	10.9938	5.75878	8.32036	10.674	9.63112	8.79553	10.362	7.76292	9.02017	11.7688	389.799	2.68063	8.90192e-05	0.00926264
MAF	MAF	100855607	-	v-maf avian musculoaponeurotic fibrosarcoma oncogene homolog	6.40582	6.84721	5.39728	5.45177	5.26993	5.95228	5.4606	6.21894	6.09741	5.72741	5.14232	6.2241	5.2019	6.84922	4.80833	5.89651	5.75549	4.52101	8.72509	6.44531	5.07478	7.86008	8.56704	6.93366	4.87614	6.53238	6.17916	7.70111	6.97826	5.50899	4.70847	5.99834	10.068	74.7379	1.85177	0.000121358	0.00926264
CCL14	CCL14	480603	-	chemokine (C-C motif) ligand 14	4.29034	4.37689	4.4193	4.72186	3.55943	6.66848	4.60744	4.12208	4.87502	4.55156	3.75766	3.29519	4.05304	4.68524	4.27228	4.01515	3.28734	3.52101	7.20314	4.77546	3.81175	5.38111	10.3446	6.396	4.63103	4.21045	5.4619	4.575	2.96827	3.18707	2.32996	5.2555	7.67231	26.0921	2.9744	0.000138925	0.00926264
ITGA5	ITGA5	486493	-	integrin_ alpha 5 (fibronectin receptor_ alpha polypeptide)	4.85222	5.64991	4.37491	3.82374	4.1	5.68097	5.38116	5.78505	5.21606	4.60403	4.94528	5.54894	4.6994	5.90764	3.85724	4.97668	5.83988	4.66785	7.10756	5.44531	4.22679	6.39903	10.4601	5.31627	4.4611	6.43284	4.74918	6.82876	5.12027	5.6465	3.70847	5.2555	6.67231	41.8191	2.27767	0.000173199	0.00926264
EGR1	EGR1	481528	-	early growth response 1	6.06795	6.37689	5.01876	4.88787	6.39462	5.97274	5.65324	6.59601	5.74949	5.08207	6.43322	5.82356	4.52948	6.3733	6.32539	5.69796	5.42484	5.75805	7.60424	6.50585	6.17165	6.90467	9.46012	6.06629	6.00542	5.82712	6.79842	6.54699	6.96827	6.27453	5.70847	6.85996	7.414	74.5766	1.22931	0.00017924	0.00926264
LOC102153988	LOC102153988	102153988	-	uncharacterized LOC102153988	4.80491	5.49237	5.3291	5.99367	3.90736	6.05181	5.2971	5.85905	5.13806	5.1186	5.89151	4.98706	5.65876	5.65828	5.56506	4.85469	6.20063	4.57164	6.23967	4.31603	4.71221	5.05918	11.5735	4.17877	4.9636	7.0178	4.33414	5.96202	4.55323	4.77203	4.17796	6.36871	6.8501	45.2155	2.69633	0.000184876	0.00926264
LOC484306	LOC484306	484306	LILRB3|LILRB5	leukocyte immunoglobulin-like receptor_ subfamily B (with TM and ITIM domains)_ member 5-like	3.06795	3.69882	3.95987	4.53424	2.55943	4.68097	4.74071	5.16161	4.29006	5.00612	4.39509	5.0866	4.05304	4.83725	5.12028	4.01515	4.5899	4.62055	4.61818	5.31603	4.65975	4.91716	9.82577	3.4418	5.04606	5.05844	4.90118	7.10338	3.49879	4.18707	3.32996	3.34123	7.81839	26.2008	2.5719	0.000193684	0.00926264
ARG2	ARG2	480364	-	arginase_ type II	5.32429	5.03985	4.07535	4.22229	4.30946	5.1084	4.78253	4.75951	4.87502	4.55156	5.04716	4.45273	3.98891	4.93036	4.53531	3.85469	4.46791	4.23722	6.29278	5.48595	4.65975	5.94182	9.28324	5.21439	4.83034	4.69587	5.16421	5.51842	4.75254	4.18707	3.17796	7.42215	4.44201	31.093	1.93891	0.000211447	0.00926264
CXCR1	CXCR1	478906	CXCR2|IL8RA|IL8RB	chemokine (C-X-C motif) receptor 1	3.89802	5.03985	4.3291	4.49359	3.18747	5.07092	4.51123	4.85905	4.82611	5.2561	4.75766	5.05418	4.28436	4.45392	4.53531	4.76723	4.38045	4.52101	4.4413	5.44531	4.85905	5.10358	10.2354	4.4418	5.19807	4.69587	4.74918	5.19649	3.96827	3.77203	3.59299	3.88872	5.44201	27.196	2.39915	0.000216963	0.00926264
LOC102154078	LOC102154078	102154078	-	uncharacterized LOC102154078	4.75601	5.25136	4.66031	5.49359	3.18747	6.12677	5.20783	5.75951	3.77549	4.38163	4.58773	4.59475	4.61694	5.45392	5.12028	4.22666	4.99516	4.80112	5.56159	5.01647	4.54871	4.75962	10.9396	4.61173	3.57658	7.34795	4.62365	5.12249	3.88581	2.18707	3.17796	4.81071	7.90145	32.0457	2.77992	0.000265793	0.0099408
CFD	CFD	485095	-	complement factor D (adipsin)	4.70538	5.96185	5.30564	5.8721	4.49232	6.63035	5.38116	6.16161	5.96813	5.62956	5.73748	6.07048	6.34966	6.45392	5.65079	6.10708	5.738	5.10597	6.18452	6.12338	5.7875	6.34458	10.63	7.05651	5.43073	7.53238	4.86465	6.9935	5.75254	5.88751	5.17796	5.16435	8.34891	67.5931	1.82225	0.00026867	0.0099408
CD55	CD55	609307	-	CD55 molecule_ decay accelerating factor for complement (Cromer blood group)	5.75601	6.36178	4.58436	5.97902	5.77243	6.49542	5.4346	7.20955	6.41108	5.57803	5.96277	5.0866	5.83326	6.53027	5.53531	5.38194	5.50973	5.17309	6.31006	5.77546	7.0238	6.51861	11.4739	5.2831	5.80688	5.85815	5.41214	6.04449	6.99802	5.77203	5.76292	5.2555	6.0635	66.6811	2.14209	0.000307704	0.0105702
RORA	RORA	478328	-	RAR-related orphan receptor A	5.8753	6.05871	4.89847	3.75663	4.68497	5.18055	5.26795	4.85905	5.13806	5.44053	4.28817	4.91667	4.81488	5.78834	5.3079	4.89651	5.0243	4.66785	7.17513	5.77546	5.07478	6.61377	9.31427	5.73948	5.16154	5.05844	5.80807	5.51842	5.6057	4.77203	3.91492	5.57153	7.37093	43.2469	1.5603	0.000324586	0.0105702
LGALS3	LGALS3	404021	CBP 35|Gal-3|Galectin-3	lectin_ galactoside-binding_ soluble_ 3	5.18343	5.64991	5.80117	5.80725	5.55943	7.51648	4.82317	5.34448	5.94541	5.35126	5.47037	5.20946	5.17333	5.60278	4.85724	4.67412	4.55037	7.07998	7.26647	5.80788	5.45945	6.41673	10.9981	5.6382	5.08559	7.53238	6.22311	6.04449	5.47077	5.35699	3.46746	8.24812	6.76394	60.5722	2.12394	0.000342817	0.0105702
CD4	CD4	403931	-	CD4 molecule	7.35746	7.65611	6.43019	6.55413	6.15529	7.21531	7.0108	7.95778	6.44387	6.83009	6.99712	7.32267	6.99708	7.26127	6.35974	6.50869	7.81508	6.70234	7.94011	6.74229	6.53422	8.04787	12.5573	7.06629	6.49085	7.13645	6.63453	8.15533	6.4277	6.77203	6.07412	6.92619	7.29616	143.303	2.03655	0.000380087	0.0111025
CDH1	CDH1	442858	Cadherin-1|Uvomorulin	cadherin 1_ type 1_ E-cadherin (epithelial)	5.25558	5.11385	4.69684	4.17167	4.71471	4.28243	5.1451	6.44401	4.77549	4.75087	4.75766	6.38916	4.43637	5.13981	4.70524	4.52211	4.55037	3.29862	7.02626	4.83959	4.81175	5.84054	8.66657	4.5007	4.78303	3.30356	4.9368	8.22771	5.1559	4.18707	3.59299	10.047	4.32654	36.6011	2.38007	0.000501886	0.0139273
CEBPB	CEBPB	100856480	-	CCAAT/enhancer binding protein (C/EBP)_ beta	5.89802	6.16697	6.04733	6.03674	5.28983	6.82299	5.23821	7.08144	5.77549	5.35126	5.79718	7.07856	6.06864	5.6308	5.47391	6.08915	6.36913	5.75805	7.31006	6.07091	6.01338	6.50212	10.2675	6.12363	5.16154	7.39102	5.9368	8.80825	5.82071	5.18707	4.32996	7.84046	8.42106	80.9033	1.61311	0.000573669	0.0151612
JAML	JAML	NA	NA	NA	6.35746	6.23487	4.50419	4.57376	5.66986	4.95228	6.09619	5.16161	5.9905	7.84652	4.54193	5.14934	4.48367	5.73771	6.3079	6.22666	4.38045	6.67944	6.89502	7.62891	5.07478	7.65909	10.0265	7.99639	5.9636	7.40159	6.61268	5.39812	6.24129	5.77203	5.98531	6.59498	7.31143	71.7712	1.5862	0.00062925	0.0155657
THBS1	THBS1	487486	-	thrombospondin 1	4.21995	4.11385	4.2818	4.00817	3.34793	5.49542	5.23821	6.08144	4.92233	4.70356	4.75766	5.11831	3.8514	6.03888	3.95035	4.29079	4.33464	4.46854	5.27529	4.48595	4.42842	4.96607	10.2988	4.76373	4.26846	6.34795	5.33414	5.19649	3.96827	4.18707	3.00803	7.17217	4.9115	29.9422	2.35397	0.000662318	0.0155657
CEBPA	CEBPA	100683573	-	CCAAT/enhancer binding protein (C/EBP)_ alpha	5.8753	6.92121	6.66953	6.75663	5.66986	7.783	6.53589	7.70035	6.11788	6.30447	6.64301	7.26008	7.06086	7.13003	6.45815	6.45373	7.4303	6.20551	7.82463	6.27022	6.01338	7.84708	11.7255	6.75166	5.92053	8.26934	6.66671	8.49295	6.51259	6.09396	5.73595	6.98064	8.37093	126.535	1.73529	0.000673214	0.0155657
ADGRE5	ADGRE5	NA	NA	NA	6.62594	7.02074	6.54483	6.09223	6.37613	6.50949	6.58398	6.98558	6.55309	6.60403	5.85452	7.34963	6.7193	6.72477	6.2902	7.08915	5.64723	6.63252	7.11741	6.85519	6.17165	7.72452	10.541	7.32445	6.60406	7.23429	6.75916	8.36641	6.66871	6.57938	6.27482	6.53561	7.74157	116.95	1.21931	0.000701159	0.0155657
IDO1	IDO1	475574	INDO	indoleamine 2_3-dioxygenase 1	7.99606	8.36178	5.3291	4.57376	4.88136	4.86739	5.4346	6.58151	6.09741	4.84107	4.58773	8.28474	5.41212	6.12018	5.47391	4.76723	6.23843	4.29862	9.1892	7.52548	5.51957	8.6479	6.56704	7.19669	4.63103	5.47348	6.38661	11.884	7.12027	5.35699	5.86601	8.65202	8.44201	86.9785	2.39833	0.000731932	0.0156239
IL2RB	IL2RB	403439	-	interleukin 2 receptor_ beta	6.95331	7.06805	5.2078	4.2712	5.32882	5.55091	5.26795	5.81014	5.32568	5.38163	4.44571	5.52548	4.73893	4.88455	4.75771	5.29079	6.0243	3.80112	8.41359	5.70834	5.07478	8.0981	8.66657	6.16062	4.9636	5.43284	5.97157	7.2496	7.11123	4.18707	4.81539	6.49877	8.18452	56.6245	1.57774	0.000794216	0.0161399
TRAF1	TRAF1	612709	-	TNF receptor-associated factor 1	6.29034	7.19281	6.16932	5.80725	5.50939	6.48121	6.40813	6.61037	6.72302	6.06346	6.27423	6.14934	6.18769	6.68524	6.2902	6.54859	7.0025	6.31357	7.344	6.75897	5.97095	7.58274	10.3143	6.19669	5.83034	8.18007	6.2935	7.25827	6.76413	5.50899	5.73595	6.299	8.88623	100.809	1.31783	0.000814263	0.0161399
FCER1G	FCER1G	403798	-	Fc fragment of IgE_ high affinity I_ receptor for; gamma polypeptide	6.79284	7.08655	6.70582	6.89569	6.03074	7.5577	7.47979	7.74657	7.14804	6.38163	7.05534	7.92566	7.03727	6.86109	6.42608	6.25908	8.04933	6.40016	8.28406	7.05749	6.45945	7.69581	11.2191	6.92293	6.21599	8.31478	7.47407	9.9948	6.20774	7.04505	6.46746	7.29184	8.20101	156.896	1.44304	0.000978354	0.0187237
PLCG1	PLCG1	485874	-	phospholipase C_ gamma 1	7.69244	8.20978	6.56473	7.69523	8.16878	7.41545	7.62479	8.08658	6.62634	6.94642	6.21709	6.69278	6.52948	7.55971	7.6014	6.25908	7.24463	7.32837	8.65583	7.27022	7.65975	9.08155	9.46012	6.396	8.43073	8.03827	7.96296	8.30501	8.0078	7.31635	7.59299	7.54165	9.32278	196.906	0.884523	0.00109103	0.0195718
IL1A	IL1A	403782	-	interleukin 1_ alpha	5.82876	6.13178	5.60373	5.38668	4.59186	5.99292	6.32567	6.08144	6.3944	6.02549	6.30198	5.70327	5.7583	6.33975	6.25413	6.19349	5.38045	5.90348	6.02626	6.24676	5.51957	5.91716	11.2026	5.76373	5.98466	6.13645	5.66671	5.15996	5.55323	5.18707	5.00803	5.49877	6.9115	63.9732	1.82416	0.0010932	0.0195718
NOTCH1	NOTCH1	480676	-	notch 1	3.70538	5.59928	4.18226	5.49359	6.16609	5.18055	5.23821	5.47572	4.13806	5.70356	5.44571	5.26717	4.48367	5.90764	6.12028	5.46767	7.45191	5.80112	6.61818	4.48595	4.6053	6.81407	10.567	5.3804	6.19807	6.25775	5.16421	6.04449	5.63124	2.18707	5.09549	6.65202	9.20101	51.5819	2.04393	0.00115053	0.0199545
S100A4	S100A4	403787	MTS1	S100 calcium binding protein A4	8.24232	7.86339	6.10283	6.00817	6.43985	7.37758	6.49873	7.40337	6.64056	6.51092	6.24594	7.8042	7.09933	7.3054	5.73171	6.21017	6.90401	6.85321	8.76323	7.61065	6.59136	9.24901	9.43211	7.07601	6.14293	8.61644	7.03868	8.84898	7.5599	6.35699	5.73595	8.75973	8.15097	151.978	1.11885	0.00141107	0.0237316
IRF1	IRF1	481500	-	interferon regulatory factor 1	9.01177	9.53002	8.17904	8.48584	8.6157	9.02512	8.95931	9.66469	8.887	8.96158	8.23878	10.0158	9.01732	8.99105	8.524	8.59059	8.86023	8.54338	9.60774	9.39818	8.8907	10.1533	9.96913	9.36463	8.89573	10.0517	9.21769	10.7964	9.26799	8.69486	8.7729	9.08166	10.6856	580.15	0.690714	0.00166001	0.0270973
BCL2L1	BCL2L1	403618	BCL-XL	BCL2-like 1	7.21995	7.25953	6.4193	7.00093	6.65459	6.82299	6.12898	7.02897	6.58284	7.17171	7.07155	6.79442	7.18769	7.21576	6.93904	7.16811	6.9729	6.99906	8.26647	7.24676	6.91609	7.60608	8.92961	7.08566	6.9636	7.12374	6.7188	7.5399	7.28216	7.23146	6.76292	7.38225	7.79686	140.661	0.491303	0.00196255	0.0308561
CFP	CFP	491859	-	complement factor properdin	4.75601	5.67457	4.23289	5.03674	4.22929	6.21531	3.90117	4.90635	5.45998	5.22294	4.54193	6.7343	4.6994	5.71172	4.34267	4.22666	5.55037	3.29862	7.94011	5.80788	4.54871	6.89207	8.56704	5.66419	4.33557	5.004	5.48614	8.93796	5.70524	3.77203	3.32996	4.68518	7.21731	40.8582	1.75436	0.00205602	0.0308561
LFNG	LFNG	489891	-	LFNG O-fucosylpeptide 3-beta-N-acetylglucosaminyltransferase	5.65291	6.73444	5.83434	5.51406	5.22929	5.37758	5.40813	6.74657	6.19695	5.49711	5.014	5.72403	5.57387	6.05964	5.92763	5.32182	6.16181	5.71366	6.29278	6.14892	6.13368	6.73161	10.0635	6.55728	5.49085	7.11091	4.57925	5.26688	6.1559	5.18707	5.21748	5.61807	7.83961	64.1097	1.33453	0.00205707	0.0308561
GATA3	GATA3	487134	-	GATA binding protein 3	5.25558	5.43578	3.37491	3.17167	4.3854	4.91046	4.04556	5.27409	5.55309	4.44053	4.11129	3.68221	4.05304	4.68524	3.75771	4.22666	4.08089	3.17309	6.344	4.95988	4.81175	6.4515	8.21911	4.81104	4.3997	3.11091	4.48614	5.00384	5.88581	5.77203	4.09549	5.61807	6.74157	27.8155	1.54629	0.00213281	0.0311503
KIT	KIT	403811	c-KIT	v-kit Hardy-Zuckerman 4 feline sarcoma viral oncogene homolog	4.14595	3.96185	3.83434	3.53424	4.45755	5.07092	4.78253	4.75951	4.72302	4.55156	4.54193	4.50164	4.52948	5.10028	4.47391	4.15954	3.77277	3.71366	4.61818	5.12338	4.76284	5.41673	8.34464	4.31627	4.92053	4.39102	4.97157	4.78145	4.19066	4.18707	3.00803	7.93541	4.20101	25.2832	1.54128	0.00245654	0.0337437
CD8A	CD8A	403157	-	CD8a molecule	4.85222	5.98175	4.07535	3.82374	3.90736	4.82299	4.4606	7.52959	4.29006	4.9666	3.39509	6.11831	3.8514	4.78834	3.85724	4.22666	5.10837	4.17309	6.20314	4.95988	3.71221	8.12527	9.31427	5.14224	4.3997	6.53238	5.90118	7.30919	5.04627	3.18707	3.46746	4.77007	8.95103	36.4892	2.06512	0.00251606	0.0337437
ALCAM	ALCAM	478550	-	activated leukocyte cell adhesion molecule	4.59846	4.54681	4.80117	4.4087	3.62356	5.52343	5.0108	5.6526	5.21606	5.0446	4.75766	5.68221	5.02133	5.54507	4.47391	4.29079	6.0243	5.62055	6.59016	4.95988	4.76284	6.14664	9.04508	4.90123	5.00542	5.82712	5.43723	6.33399	3.88581	4.18707	3.70847	7.66869	6.52293	39.3343	1.39593	0.00257807	0.0337437
VSIR	VSIR	NA	NA	NA	5.67938	6.69882	6.94476	7.2772	5.55943	6.4377	6.94787	6.55207	5.45998	6.8947	5.73748	6.91667	8.56565	6.25229	5.56506	7.39658	6.35773	6.75805	6.6991	6.01647	4.85905	7.57488	11.9691	6.33257	5.70903	7.39102	7.04686	7.64935	5.72908	5.50899	5.86601	7.08373	7.48304	103.575	1.77024	0.00258471	0.0337437
ICOS	ICOS	403456	-	inducible T-cell co-stimulator	7.42159	7.95683	5.50419	4.61224	6.0542	6.31485	5.35368	6.30971	5.25353	5.65465	4.63212	5.98706	4.7774	6.82518	5.1598	5.62521	6.21334	1.71366	8.88928	7.16152	5.22679	8.90467	8.56704	7.55728	5.26846	5.11091	7.34744	7.72631	7.57971	4.99442	4.96223	7.59498	7.90145	75.9683	1.47679	0.00261438	0.0337437
RUNX1	RUNX1	487746	-	runt-related transcription factor 1	7.61227	8.29972	6.10283	7.99367	6.86155	7.6622	7.0108	7.50675	7.29006	7.50403	7.14997	7.63367	6.46021	7.16876	7.26323	6.66204	6.31119	5.49502	8.20314	7.73388	7.44402	8.55103	10.3596	7.70859	6.94223	7.69587	7.729	7.68192	7.32973	7.04505	7.09549	7.22575	9.11661	174.853	0.934826	0.00268109	0.0338182
S100A12	S100A12	100683919	-	S100 calcium binding protein A12	5.18343	8.48192	6.55482	8.45707	4.00689	8.54067	5.95703	7.40337	6.09741	7.77395	6.11129	4.11831	6.90452	6.53027	7.19828	6.78959	5.0243	6.45512	7.31862	6.83959	6.51957	8.136	12.9246	5.68973	4.87614	6.34795	8.83192	7.58192	5.25778	6.18707	2.59299	3.54768	7.18452	96.2434	2.28411	0.00280143	0.0345509
TNFRSF1B	TNFRSF1B	487437	-	tumor necrosis factor receptor superfamily_ member 1B	7.31588	6.91087	8.35219	7.3473	7.25482	6.37758	7.58398	7.26504	5.64056	6.92595	6.67519	7.83315	5.48367	6.0801	5.23575	6.12478	6.83166	5.44158	7.76323	6.97424	6.56307	7.75962	10.8577	6.7757	7.38393	6.58896	8.10673	8.69154	6.20774	5.50899	4.53159	8.2407	9.66935	131.552	1.38559	0.00317696	0.0376377
RELA	RELA	483729	-	v-rel reticuloendotheliosis viral oncogene homolog A (avian)	9.72933	9.56836	9.23133	9.1571	9.33122	8.91839	8.88206	9.24448	9.24658	9.23754	8.89607	9.41811	9.29435	9.0877	9.10264	8.99604	9.5838	9.57008	9.75221	9.46577	9.19948	9.43856	10.3596	9.53456	9.27488	9.97775	9.13576	9.70428	9.47783	9.44445	9.18296	9.6576	9.73593	670.454	0.300992	0.00318734	0.0376377
ITK	ITK	489159	-	IL2-inducible T-cell kinase	6.96411	6.85801	4.73246	4.31851	4.93289	4.86739	5.2971	6.37842	4.13806	5.44053	4.71701	5.4021	4.65876	5.42221	4.75771	4.62521	5.40282	3.71366	8.23515	5.27022	4.36429	8.38561	8.61766	5.98612	4.26846	4.76299	6.47407	6.98309	6.65633	4.77203	3.17796	6.01583	7.64847	47.941	1.53882	0.0038157	0.0434442
TNFRSF1A	TNFRSF1A	403634	-	tumor necrosis factor receptor superfamily_ member 1A	6.2018	6.63742	6.37491	5.90347	5.22929	6.77719	6.52361	7.03962	6.27191	5.94642	6.17269	7.17218	6.14419	6.50021	5.88109	6.08915	6.59962	5.62055	7.84848	6.27022	5.51957	7.288	10.4739	6.36463	6.00542	6.87341	6.65607	8.31335	5.52627	5.35699	4.65189	6.36871	6.9314	88.691	1.24699	0.00383562	0.0434442
MAPKAPK2	MAPKAPK2	490263	-	mitogen-activated protein kinase-activated protein kinase 2	9.08042	8.65611	8.59165	8.35015	8.16878	8.45962	8.40813	8.86804	8.75929	8.46201	8.39186	8.70849	8.15883	8.8038	8.38914	8.65901	9.09984	8.55601	8.93733	8.90474	8.885	8.72452	9.51457	8.84552	8.42303	9.25192	8.57361	9.05447	8.86981	8.57938	8.57409	9.02665	9.44893	425.458	0.29643	0.0039413	0.0437484
TXK	TXK	482139	-	TXK tyrosine kinase	5.98549	6.14948	4.62283	4.00817	3.95798	4.46685	4.65324	6.06068	5.17759	4.18899	3.98005	5.8042	3.92179	4.83725	4.85724	4.35219	4.90401	3.03558	7.22152	5.40349	3.99232	7.543	8.40354	5.4418	4.83034	5.004	5.82718	7.02431	5.41306	4.18707	3.46746	4.85024	6.8501	35.8608	1.43657	0.00418887	0.0455848
C6	C6	479348	-	complement component 6	5.59846	5.83632	5.8827	6.05081	4.74386	6.29873	6.02828	7.17133	6.53799	6.10045	5.98005	6.41493	5.7583	6.89614	6.2902	6.17662	5.78984	5.92311	6.37717	6.48595	5.97095	6.05918	10.8258	5.6382	5.60406	5.79541	5.19396	6.62945	5.98817	6.18707	5.17796	5.66316	7.35628	73.2559	1.38047	0.0045674	0.0487482
IL7R	IL7R	612582	-	interleukin 7 receptor	8.47545	7.52664	7.29972	4.9189	5.97037	5.28243	6.47342	6.41159	5.64056	5.9666	5.014	6.91667	5.38746	6.12018	5.78324	6.14227	7.48374	6.23722	8.81558	7.09739	5.65975	8.40791	8.84714	7.23188	4.26846	10.3534	7.65607	7.13195	7.4204	5.99442	4.00803	7.27741	7.414	102.956	1.39379	0.00546149	0.0571911
SIGLEC1	SIGLEC1	485794	-	sialic acid binding Ig-like lectin 1_ sialoadhesin	4.48299	4.79193	3.18226	5.06475	2.80044	4.72988	5.17681	5.03962	4.61199	3.88413	4.28817	4.63914	4.38746	4.10028	3.27228	4.01515	4.99516	3.52101	6.95116	4.56395	4.22679	6.75962	7.75968	5.24916	3.57658	5.55148	6.00552	6.44442	2.6057	3.18707	3.17796	2.96272	7.45582	25.1125	1.71432	0.00579519	0.0595616
SH2D1A	SH2D1A	612899	-	SH2 domain containing 1A	6.12684	6.91087	4.98962	3.94927	4.26993	5.75373	5.04556	6.8829	4.82611	4.88413	4.04716	5.96979	4.43637	6.01782	4.27228	4.67412	5.46791	4.17309	7.6991	5.60143	4.90486	8.07041	7.84714	5.21439	4.51999	5.69587	5.90118	8.44442	6.30614	4.50899	4.17796	5.42215	7.9895	48.7082	1.402	0.00591905	0.0597286
KMT2D	KMT2D	486558	MLL2	lysine (K)-specific methyltransferase 2D	8.77761	8.71079	9.16607	8.17167	8.52836	9.12677	8.35715	9.37001	8.76579	8.50403	8.09156	8.36293	8.39984	8.64116	8.73171	8.45722	9.48111	8.8274	8.96486	9.05412	9.14565	8.38561	10.3446	9.52395	8.83324	9.68726	8.53925	8.45199	9.31405	8.54462	8.52373	9.19729	10.7102	477.63	0.558794	0.00640819	0.0635097
PCNA	PCNA	477166	-	proliferating cell nuclear antigen	10.1026	9.89127	10.0367	10.6891	10.0951	10.4285	10.167	10.5125	10.0569	10.2815	10.9833	10.3396	10.6156	10.1337	10.4512	10.472	11.0193	10.651	10.7912	9.90287	10.487	10.1022	8.84714	8.85402	9.87755	9.74857	10.1319	9.95538	9.4204	10.1413	9.8629	10.0126	10.442	1149.49	-0.450718	0.00817167	0.0794637
TRBC	TRBC	NA	NA	NA	10.3839	10.6638	7.90238	6.55413	8.12791	8.13133	7.92003	9.83938	9.76417	8.11408	6.54193	9.14742	7.25058	8.8038	7.21714	7.73877	8.49679	5.54655	11.8314	9.35769	7.03414	11.9453	10.5926	9.06629	7.28553	7.34795	9.30547	10.6584	10.2537	8.54462	7.0304	9.84414	10.4981	430.446	1.32723	0.00830431	0.0794637
IL1RN	IL1RN	403660	IL-1ra	interleukin 1 receptor antagonist	5.96411	5.46435	6.04733	5.24695	5.3854	4.91046	7.16894	4.47572	4.49169	5.44053	6.82614	4.8042	5.36237	5.6308	6.07963	3.57458	3.77277	5.17309	6.47233	5.36042	4.42842	6.288	9.40354	3.85684	6.08559	4.11091	8.29006	6.82876	6.4422	4.50899	6.92689	6.68518	6.0635	51.4094	1.34018	0.00878116	0.0821368
TRAF6	TRAF6	100688110	-	TNF receptor-associated factor 6_ E3 ubiquitin protein ligase	6.40582	6.82535	6.61331	6.24695	6.86819	6.50949	6.81312	7.09171	6.97936	6.95654	6.91865	6.90763	6.76788	6.78834	7.05888	6.81162	6.95788	6.92311	6.57595	7.19867	6.7875	7.23909	8.61766	7.00659	6.98466	7.26934	6.82718	7.06439	6.95822	6.88751	6.81539	6.80066	7.54893	122.8	0.264579	0.00900674	0.0821368
RAF1	RAF1	484648	-	v-raf-1 murine leukemia viral oncogene homolog 1	8.60193	8.6025	8.39172	8.34445	8.39692	8.41918	8.52361	8.55949	8.72302	8.54486	8.04716	8.54019	8.32389	8.55241	8.31229	8.49174	8.54535	8.4652	8.53979	8.59215	8.52324	8.87616	9.54104	8.70859	8.43456	8.78737	8.42788	8.58192	8.68099	8.49085	8.35233	8.43845	9.38543	379.533	0.220499	0.00902765	0.0821368
KLRK1	KLRK1	611355	-	killer cell lectin-like receptor subfamily K_ member 1	5.25558	6.21819	5.2818	6.48325	4.95798	6.34656	5.88206	6.6664	5.45998	5.4691	5.73748	6.60597	6.22992	5.76325	5.34267	6.38194	6.31119	6.34301	6.86025	5.60143	5.39671	7.23909	8.92961	6.12363	5.23369	7.03148	6.20861	8.50392	6.1559	5.50899	5.40035	5.44814	7.35628	72.1921	0.89005	0.00937258	0.0838997
GZMA	GZMA	487207	-	granzyme A (granzyme 1_ cytotoxic T-lymphocyte-associated serine esterase 3)	4.59846	4.49237	4.83434	4.97902	3.90736	4.91046	5.0108	6.34448	5.01253	4.60403	4.39509	7.20946	4.6994	4.78834	4.80833	4.93715	4.96541	5.17309	6.23967	4.95988	5.11431	5.98992	7.34464	4.81104	4.92053	6.36965	4.70854	9.8997	4.19066	2.18707	3.81539	5.10022	5.74157	36.346	1.63098	0.00984235	0.086369
IL17RA	IL17RA	486759	-	interleukin 17 receptor A	8.88387	9.32331	9.33636	8.44113	8.6812	9.18494	8.71933	9.27859	8.79785	8.64529	8.56787	9.37447	9.25058	8.53398	8.67827	8.81979	9.03687	9.31728	9.08265	9.04054	8.95198	9.39234	12.4143	9.25985	8.74342	9.42768	8.62091	9.52561	8.69316	8.33681	8.21748	9.37888	9.86828	543.299	0.797971	0.00995967	0.086369
LTF	LTF	484787	-	lactotransferrin	3.70538	6.45014	5.7843	3.53424	3.26993	5.91046	4.51123	7.50675	6.61199	6.49711	5.67519	3.4021	7.28436	6.38979	4.85724	4.89651	6.96541	4.03558	6.344	5.36042	6.51957	7.10358	9.88896	4.24916	3.57658	4.004	6.25168	6.56106	4.4422	5.99442	4.00803	10.3831	7.18452	53.1534	1.77873	0.0102346	0.0873878
ANXA1	ANXA1	476322	-	annexin A1	7.63273	8.08655	7.10962	9.34873	7.12791	8.72386	9.37946	7.58878	6.32568	8.0728	6.24594	7.58343	6.60629	7.87287	8.19828	6.30638	7.11516	6.45512	7.87774	7.4759	7.20864	8.48545	11.389	6.6382	6.26846	8.52756	9.33414	8.64935	7.30614	6.6465	8.88761	10.8988	7.31143	228.956	1.17635	0.0115065	0.0967594
CD8B	CD8B	483076	-	CD8b molecule	5.96411	5.90045	4.66031	3.2712	4.1	4.99292	5.17681	5.50675	3.96813	4.65465	3.98005	5.96979	4.8514	4.45392	4.90455	4.72142	4.83988	4.29862	6.63198	4.77546	4.15279	7.16771	8.71388	5.24916	4.51999	5.16154	5.70854	6.02431	5.57971	3.18707	3.70847	4.03311	7.13389	34.0545	1.27917	0.0116978	0.0968999
AKT1	AKT1	490878	-	v-akt murine thymoma viral oncogene homolog 1	9.22445	9.67304	8.66953	9.2787	8.733	9.09446	9.27163	9.54462	9.33445	9.09588	8.53317	9.46511	9.43486	9.12265	9.17676	8.92457	9.8409	9.26632	8.9892	9.43497	9.52324	9.83561	10.8577	9.43992	8.86766	10.4584	9.21225	9.61265	9.2761	9.04505	8.88455	8.71493	11.4627	662.923	0.558674	0.01224	0.0988254
CD6	CD6	483804	-	CD6 molecule	6.8753	6.94167	5.04733	3.36431	4.42193	4.91046	3.90117	6.20009	4.49169	4.2561	3.83566	4.50164	4.52948	5.42221	2.95035	4.15954	4.62838	5.17309	8.14174	5.17401	4.36429	8.04217	8.40354	5.47155	3.78303	4.47348	5.33414	4.26688	7.12027	4.50899	3.46746	5.99834	7.7528	37.0009	1.53525	0.0122864	0.0988254
TNFRSF4	TNFRSF4	489600	-	tumor necrosis factor receptor superfamily_ member 4	4.94242	5.00138	3.54483	4.00817	3.1	3.40796	4.56013	4.85905	4.21606	4.49711	3.98005	5.74449	4.05304	4.6308	4.47391	4.35219	4.28734	4.23722	6.76323	4.95988	3.90486	6.56698	7.34464	4.10477	4.4611	4.11091	4.62365	7.3175	4.79835	4.50899	3.00803	5.52343	5.26514	26.0235	1.31153	0.0124812	0.0989579
CD84	CD84	488641	-	CD84 molecule	6.54188	7.07733	5.441	4.4087	4.65459	5.4377	5.80299	7.52959	5.09741	5.2561	5.26016	6.50164	5.48367	6.03888	4.75771	5.43965	6.31119	4.62055	7.77572	5.44531	5.22679	8.63661	8.28324	6.06629	4.9636	6.08492	6.38661	8.43298	6.08375	5.6465	4.46746	5.86961	7.414	64.5998	1.08568	0.0128939	0.0997565
IL21R	IL21R	608011	-	interleukin 21 receptor	6.38988	6.80315	5.97482	5.22229	5.42193	5.84536	6.12898	6.89467	6.17759	5.57803	5.28817	6.84267	5.57387	6.89614	5.53531	5.87575	6.27527	5.82218	7.98383	5.98845	6.15279	7.83397	7.46012	5.6382	5.4611	7.05844	6.08705	8.35838	7.6501	5.50899	5.86601	7.34123	7.68409	83.4239	0.940943	0.0129414	0.0997565
CLDN1	CLDN1	608207	-	claudin 1	3.80491	3.87939	4.01876	3.2712	3.62356	4.99292	4.82317	4.6526	5.17759	4.79667	5.04716	3.98706	4.48367	4.45392	4.65079	4.67412	4.90401	4.66785	4.31006	4.56395	4.22679	5.01338	8.80407	4.66419	4.63103	5.69587	4.48614	5.19649	3.25778	4.18707	3.17796	6.60657	3.9115	24.6843	1.31108	0.0134638	0.102362
TCF7	TCF7	481506	-	transcription factor 7 (T-cell specific_ HMG-box)	8.95331	8.57656	5.85064	4.4087	6.39462	6.40796	6.25316	5.62458	5.25353	6.56486	5.11129	6.1646	5.31084	6.813	6.14018	4.93715	6.48897	9.1462	10.4136	7.61981	5.36429	9.98844	8.75968	7.47155	5.23369	8.39102	7.61817	7.30919	8.64697	5.99442	5.05243	8.13664	8.24142	121.813	1.33634	0.0140796	0.105597
HMGB1	HMGB1	403170	HMG1	high mobility group box 1	11.3222	11.2948	11.5895	12.4511	11.4851	11.8017	11.5624	11.7158	11.4655	11.7144	12.0129	11.3806	11.6741	11.4583	11.828	11.455	12.4366	12.1105	12.1472	10.8906	11.5514	11.7026	10.6545	10.7479	11.1347	11.4603	11.6561	11.2797	11.0774	11.7436	11.5414	11.367	11.5262	3004.06	-0.341596	0.0143576	0.105686
IKBKG	IKBKG	612576	-	inhibitor of kappa light polypeptide gene enhancer in B-cells_ kinase gamma	7.12684	7.23487	6.90629	6.82374	7.00087	7.09912	7.0108	7.15183	6.89887	7.0728	6.50659	7.2458	6.7774	6.75054	6.80833	6.66204	7.08781	7.29108	6.89502	7.08421	7.24471	7.16771	8.71388	7.02676	7.07581	7.53238	6.92798	7.15996	7.43497	7.23146	6.76292	6.77007	8.16784	138.203	0.303392	0.0144723	0.105686
ATG16L1	ATG16L1	477412	-	autophagy related 16-like 1 (S. cerevisiae)	7.63949	7.76921	7.83434	7.02252	7.51363	8.01775	7.51743	7.56687	7.31686	7.8079	7.72216	8.0126	7.59017	7.40609	7.55768	7.58741	7.66122	7.40016	7.8366	7.50585	8.05968	7.67389	8.66657	7.80521	7.4686	7.66988	7.60716	8.05944	8.06981	7.57938	7.87222	7.98508	8.70158	214.162	0.256644	0.0148679	0.107165
CD27	CD27	611674	-	CD27 molecule	6.14595	6.20132	4.12979	3.68624	4.42193	4.57788	4.65324	5.8829	4.13806	4.44053	3.67519	5.72403	3.8514	4.38979	3.95035	3.85469	4.80671	3.52101	6.97302	4.77546	3.07478	7.65909	7.75968	4.3804	4.4611	3.76299	4.78871	6.79342	5.41306	4.50899	2.81539	5.22575	7.99896	30.3259	1.46413	0.0152903	0.10879
DLA-64	DLA-64	474838	-	MHC class I DLA-64	11.0389	11.3499	9.98778	9.35441	9.91378	10.7728	10.1914	11.3031	10.469	9.69603	9.1404	10.7534	10.3312	10.0545	9.23344	10.5428	10.4187	9.4054	11.1555	10.9141	11.0879	11.4749	11.1775	11.1382	10.4469	9.85623	10.2267	10.9264	10.8698	10.2904	10.0415	11.0691	11.5649	1438.97	0.520826	0.0154854	0.10879
KMT2A	KMT2A	479417	MLL	lysine (K)-specific methyltransferase 2A	8.68593	8.88204	8.16281	7.45177	8.23699	8.00787	7.7928	8.83174	8.07142	7.87349	6.98005	7.72917	7.69438	7.89614	7.86921	7.83332	8.12864	7.80641	8.80038	8.5206	8.81475	8.3492	8.61766	8.87365	8.33557	8.89227	7.89666	8.26258	8.73498	7.47247	7.87222	8.47051	9.0635	295.995	0.413369	0.0160737	0.11133
TLR6	TLR6	100684818	-	toll-like receptor 6	8.3778	8.83358	7.86275	6.38668	8.33841	7.783	6.95703	8.51058	8.32128	7.34357	8.36581	8.20208	8.22644	7.96378	7.19828	7.9669	7.83166	7.34301	8.48379	8.33284	8.85323	8.34458	9.31427	8.79642	8.12407	8.56094	7.30717	8.70745	8.37955	8.09396	7.76958	8.79053	8.38543	278.768	0.454822	0.0163534	0.11133
TRAC	TRAC	NA	NA	NA	7.38184	7.87939	5.12979	3.36431	5.18747	5.86739	5.71933	7.02897	5.32568	5.84107	4.58773	6.78457	5.11444	6.28791	5.37662	4.89651	6.0098	5.62055	8.33137	6.75897	4.6053	9.36979	8.46012	6.33257	5.16154	4.82712	6.41214	8.38236	6.57971	4.77203	4.53159	6.65202	7.28073	69.4062	1.20571	0.0164488	0.11133
RIPK2	RIPK2	477936	-	receptor-interacting serine-threonine kinase 2	9.67281	9.66998	10.4035	9.91409	9.35857	9.73139	9.28442	9.72859	9.28554	9.74358	9.89151	8.90081	10.8212	9.38979	9.68844	9.28686	9.6808	9.70659	9.85732	9.75482	9.85469	9.42987	8.84714	9.59662	9.19807	9.49338	9.58768	9.10818	8.98074	9.2851	9.51186	8.96722	8.79142	738.246	-0.385319	0.0167361	0.11191
CD5	CD5	612338	-	CD5 molecule	7.95872	8.03033	6.18226	4.61224	6.11123	5.95228	5.67561	7.24678	5.64056	5.70356	5.23159	6.1646	4.73893	6.58857	4.99474	5.22666	6.08089	9.01744	9.15853	6.80788	5.26241	9.36524	9.80407	6.65126	5.49085	6.1862	7.18658	6.72005	7.99802	4.99442	4.53159	7.20303	9.39979	97.2444	1.26507	0.0181254	0.119757
SELPLG	SELPLG	611673	-	selectin P ligand	7.37376	8.28378	7.02596	6.4304	6.0542	6.96255	6.97517	7.15183	8.40276	7.47615	5.39509	7.36293	7.23684	7.22498	6.2902	7.88097	6.738	6.98978	8.55073	7.42455	7.39671	8.66281	10.1691	8.2831	5.75878	7.03148	7.37367	8.2797	6.35294	7.96843	5.59299	7.35503	8.0362	159.557	0.798738	0.0198881	0.129061
PIK3CG	PIK3CG	483266	-	phosphatidylinositol-4_5-bisphosphate 3-kinase_ catalytic subunit gamma	6.7182	7.33108	5.15627	5.84004	6.45755	6.63035	7.11268	6.42789	7.32568	6.94642	5.36909	6.77466	4.65876	5.93036	5.65079	6.84404	5.93504	6.34301	7.43344	6.80788	6.75035	7.55103	8.61766	6.84552	6.64432	6.08492	7.30035	7.51119	5.77563	7.18707	6.77622	6.52343	7.04536	98.0429	0.583755	0.0199987	0.129061
SHMT2	SHMT2	607458	-	serine hydroxymethyltransferase 2 (mitochondrial)	8.59846	8.72266	9.83434	10.6692	9.31917	9.19368	9.55411	9.18817	9.02612	9.36653	9.72856	9.18533	9.24715	9.3461	9.32973	8.81435	10.2616	9.813	9.08013	8.5009	9.16695	8.88573	8.152	7.97578	9.13588	9.10122	9.67465	8.76026	8.77849	9.44445	9.24165	9.48471	9.33029	591.993	-0.490624	0.0202985	0.12949
STAT3	STAT3	490967	-	signal transducer and activator of transcription 3 (acute-phase response factor)	9.53284	9.55845	9.14969	8.71082	8.75464	8.783	8.81312	9.83021	9.33664	8.99143	8.43948	9.78334	9.05695	8.92471	8.56138	9.04102	9.29184	9.6751	10.1199	9.42716	9.36838	9.53289	10.2026	9.51505	8.88737	9.83494	9.50999	10.3814	9.20349	8.91499	8.66981	9.89582	9.02235	627.977	0.380783	0.0210364	0.131529
TRAT1	TRAT1	478556	-	T cell receptor associated transmembrane adaptor 1	6.29034	6.63742	4.07535	3.2712	4.49232	4.95228	4.78253	6.03962	3.96813	4.60403	3.28817	4.91667	4.11444	5.35662	4.80833	4.08915	4.80671	3.29862	7.7881	5.22292	4.29718	7.90467	8.08161	4.9443	4.04606	4.21045	5.76908	5.39812	6.1559	5.18707	3.32996	4.44814	6.414	33.3656	1.29264	0.021092	0.131529
GBP5	GBP5	490170	-	guanylate binding protein 5	6.21995	5.62482	3.37491	4.45177	5.40378	5.60435	6.17681	6.03962	5.61199	5.55156	4.04716	7.53138	3.92179	5.38979	4.95035	4.89651	4.80671	4.17309	6.67263	6.31603	5.85905	6.89207	7.46012	5.41143	5.73412	5.004	6.44962	9.50937	5.49879	4.18707	5.40035	4.68518	6.13389	48.6969	1.25348	0.0222748	0.137361
PRF1	PRF1	489030	-	perforin 1 (pore forming protein)	4.21995	5.07733	4.3291	4.82374	3.62356	5.07092	3.82317	5.97453	4.05559	4.84107	4.49462	6.70327	4.73893	4.6308	4.19828	5.15954	4.90401	4.92311	5.344	4.95988	4.42842	5.96607	7.66657	4.98612	4.92053	5.91827	4.9368	8.49661	5.04627	4.18707	4.32996	4.64079	6.16784	33.7868	1.09106	0.022878	0.139256
FAS	FAS	486469	-	Fas cell surface death receptor	6.02731	7.36935	6.62283	6.38668	4.55943	5.21531	6.17681	6.72034	6.37752	6.76246	5.17269	6.03769	7.90886	6.45392	7.3079	7.25908	6.83166	7.06238	6.68592	5.90099	5.90486	7.43422	9.90943	7.11423	5.4611	7.14905	7.32072	7.61603	7.45656	5.88751	7.82821	7.07542	7.39979	106.838	0.824189	0.023084	0.139256
CD99	CD99	609832	-	CD99 molecule	5.57045	6.71079	5.04733	4.82374	4.80044	6.07092	5.51123	5.8829	5.64056	5.84107	5.34262	5.2386	5.17333	6.01782	4.90455	5.35219	5.13534	6.25281	6.64566	5.83959	5.29718	7.02497	9.40354	4.98612	5.43073	5.82712	5.03868	6.44442	4.79835	4.50899	4.32996	6.08373	5.9115	50.6766	0.90334	0.0237218	0.140659
CTLA4	CTLA4	403696	CD152	cytotoxic T-lymphocyte-associated protein 4	5.96411	6.16697	3.76722	3.82374	4.68497	5.07092	5.04556	4.75951	4.61199	4.88413	4.34262	5.26717	4.52948	5.35662	4.95035	4.62521	5.13534	3.52101	7.18452	5.83959	4.22679	7.17812	6.92961	5.06629	4.78303	4.47348	5.53345	6.88579	6.27408	3.18707	4.53159	5.81071	5.87086	35.7546	1.0563	0.0239736	0.140659
CD34	CD34	415130	-	CD34 molecule	3.98549	4.31549	5.2818	4.00817	4.55943	6.07092	5.07951	5.12208	5.09741	5.38163	4.44571	3.98706	4.22992	6.33975	4.47391	4.08915	4.1878	4.17309	5.37717	5.01647	4.48982	4.30711	7.66657	4.02676	5.43073	5.11091	4.22311	4.39812	8.76124	3.77203	7.31181	4.10022	3.9115	30.5113	1.28415	0.0240768	0.140659
RELB	RELB	484454	-	v-rel avian reticuloendotheliosis viral oncogene homolog B	7.24675	7.46435	7.08915	6.98636	6.65459	6.95228	6.40813	7.22828	7.41108	6.66704	6.17269	7.3563	6.7193	6.86109	6.52021	6.98639	7.2322	7.53383	7.64566	7.12338	7.06473	7.57488	8.28324	7.01671	6.87614	8.44821	6.60162	8.03443	7.48485	6.94195	6.48376	7.01583	8.24142	143.154	0.419154	0.0247605	0.143147
TOX	TOX	486964	-	thymocyte selection-associated high mobility group box	6.93145	5.96185	4.66031	4.94927	4.59186	5.34656	5.2971	6.23756	5.58284	5.15422	4.67519	5.89853	4.7774	5.60278	4.65079	4.89651	4.77277	4.84294	7.57595	6.22292	5.26241	7.47703	7.56704	5.83412	5.36799	4.88852	5.55653	7.12249	5.84274	5.77203	4.59299	6.08373	5.9895	49.7263	0.840143	0.0265599	0.151966
TYK2	TYK2	476714	-	tyrosine kinase 2	9.11234	9.50101	9.01696	8.88198	8.74205	8.8509	8.84554	9.23525	8.99327	9.11182	8.30541	9.05007	8.86933	8.58857	8.84517	8.80615	9.44923	9.37721	9.31862	9.03713	9.18563	9.65723	9.54104	9.04666	8.9476	9.98128	8.87617	8.76938	9.1382	8.71063	8.89677	9.2295	10.7472	552.975	0.353482	0.0291175	0.1649
PPARG	PPARG	403606	PPAR-GAMMA	peroxisome proliferator-activated receptor gamma	4.14595	4.92121	4.58436	4.94927	3.18747	6.53724	4.8627	4.03962	5.01253	4.0446	4.28817	4.45273	2.6994	5.01782	4.47391	3.57458	4.1878	4.10597	5.98383	4.12338	3.81175	4.81407	9.25153	4.31627	4.04606	5.05844	4.38661	5.82876	3.12027	3.18707	2.59299	4.28464	5.82904	23.2148	1.44078	0.0308017	0.171461
IL10RA	IL10RA	610823	-	interleukin 10 receptor_ alpha	8.00131	7.71674	7.56966	5.4304	8.03369	6.88908	7.73006	7.9237	8.02883	6.9666	8.43635	8.22046	7.52383	7.9019	8.39743	6.91697	6.7203	8.2135	7.92336	8.42455	8.08973	7.68854	8.84714	6.92293	7.98988	8.66111	8.64803	9.11773	8.13374	7.71063	8.72571	8.04167	7.64847	231.419	0.487383	0.0308938	0.171461
MIF	MIF	595146	-	macrophage migration inhibitory factor	8.8139	9.40479	9.28029	9.47675	9.3703	9.65904	9.61759	9.54087	9.581	9.5415	9.84158	9.50764	9.521	9.70843	9.73499	9.47803	9.75222	9.94368	8.94011	9.28757	9.68129	9.86008	8.84714	9.0015	9.41336	9.55858	9.54936	9.02938	8.93277	9.36697	9.31409	8.82566	9.82106	689.965	-0.259998	0.0317746	0.17309
SPP1	SPP1	478471	-	secreted phosphoprotein 1	4.85222	5.90045	5.12979	6.6311	4.26993	7.45962	5.17681	5.59601	5.3944	5.35126	5.20244	8.51659	5.50676	5.73771	4.03781	4.62521	6.49939	6.48184	6.42553	4.83959	5.26241	5.30711	8.21911	4.5007	4.68349	8.07174	5.38661	10.6286	4.49879	2.18707	3.00803	8.59498	6.78597	54.9818	1.46708	0.0318111	0.17309
ILF3	ILF3	484950	-	interleukin enhancer binding factor 3_ 90kDa	7.67281	8.11836	8.14309	8.10914	8.13343	8.38905	8.15707	8.14198	8.22552	8.11408	8.34262	7.98276	8.37497	7.95826	8.25869	8.17662	8.70012	8.18126	7.87193	7.86292	8.0186	8.15194	8.00761	7.61173	8.41141	8.02466	8.24459	7.56805	7.71124	8.18707	8.06873	7.73882	8.37093	272.823	-0.265312	0.0323734	0.174439
IL4R	IL4R	489957	-	interleukin 4 receptor	5.18343	5.62482	5.01876	4.9189	4.85489	5.34656	5.53589	5.73352	6.07666	5.1186	5.11129	6.00414	4.81488	5.13981	5.12028	5.15954	6.05287	5.99906	6.84848	5.31603	5.22679	6.53491	8.152	5.4418	5.19807	6.30356	5.16421	6.94065	5.84274	4.99442	4.46746	5.54768	5.78597	48.2779	0.564778	0.0332537	0.177459
MAVS	MAVS	485789	VISA	mitochondrial antiviral signaling protein	6.96411	7.18424	5.8827	6.2712	6.91378	7.04216	6.48613	6.94084	6.49169	6.77395	6.42062	7.17971	6.68935	6.76325	6.74477	6.38194	6.88029	6.80112	6.94011	6.83959	6.71221	7.288	8.21911	7.27469	6.47605	6.93291	6.48614	7.2496	6.84274	6.83092	7.01926	6.77007	8.3782	117.862	0.339234	0.0336657	0.177947
LOC100686511	LOC100686511	NA	NA	NA	4.70538	4.31549	4.3291	5.09223	4.30946	4.21531	4.74071	4.41159	4.42756	4.49711	4.90966	5.29519	4.8514	4.83725	4.70524	4.15954	4.62838	4.35751	6.18452	5.17401	2.22679	5.61377	7.75968	4.3804	4.51999	6.05844	4.66671	6.9935	3.49879	3.77203	3.46746	5.03311	5.32654	27.3152	0.832622	0.0354614	0.184052
SIGIRR	SIGIRR	100686933	-	single immunoglobulin and toll-interleukin 1 receptor (TIR) domain	7.03758	7.41398	6.61331	6.45177	7.01289	7.18932	6.65324	6.74657	6.77549	7.2724	7.33592	7.51956	6.96411	7.02839	6.55026	5.64987	6.738	7.13992	7.20314	7.01647	6.77522	7.68123	9.08161	7.16972	7.03601	8.09797	6.39943	7.26688	6.98817	6.6465	6.34788	7.46097	7.775	133.6	0.410485	0.0354839	0.184052
CEACAM1	CEACAM1	612435	-	carcinoembryonic antigen-related cell adhesion molecule 1	5.57045	7.86874	7.4356	8.81139	5.47504	8.5577	8.46382	6.49132	6.66857	9.07047	7.45192	8.28474	9.055	8.28791	6.71853	6.22666	7.98407	9.4279	8.5027	5.83959	6.03414	7.25885	12.3854	6.51505	4.92053	8.81531	8.83664	8.9487	8.71423	7.31635	7.58546	7.77521	9.068	218.073	1.15248	0.0359442	0.184713
PIK3CD	PIK3CD	489644	-	phosphatidylinositol-4_5-bisphosphate 3-kinase_ catalytic subunit delta	7.68593	8.24314	7.55978	6.70416	8.03369	9.53724	8.2231	8.52959	7.63347	7.62322	9.22254	8.26717	8.17333	8.71172	8.53531	9.11595	7.78133	7.87856	8.97573	7.64694	8.2132	8.87936	10.389	8.648	8.10976	8.58896	7.97586	8.69474	9.45656	8.18707	8.91191	9.15452	8.98475	345.513	0.507601	0.0365112	0.185906
CSF2RB	CSF2RB	481276	-	colony stimulating factor 2 receptor_ beta_ low-affinity (granulocyte-macrophage)	5.65291	6.09571	5.01876	4.68624	4.62356	5.28243	5.60744	6.6526	5.64056	5.38163	5.42062	5.96979	5.83326	5.45392	4.59421	5.87575	6.59962	4.29862	6.22152	6.09739	5.65975	5.84054	9.18595	5.96536	5.26846	5.25775	5.78871	6.81708	4.75254	4.99442	4.53159	5.16435	6.8501	50.8856	0.781389	0.0375299	0.188488
TSC2	TSC2	479883	-	tuberous sclerosis 2	8.47922	8.84992	8.3945	8.41143	8.38771	8.48121	8.28987	8.21894	8.40692	8.02549	7.79718	8.31242	8.11819	8.30974	8.27678	8.20185	8.54787	8.32837	8.88928	8.25266	8.21774	8.76999	8.92961	8.25344	8.49819	8.4533	8.37691	8.21441	8.70824	8.61333	8.24644	8.52037	9.59332	346.234	0.235554	0.0376977	0.188488
LOC102156836	LOC102156836	102156836	-	uncharacterized LOC102156836	4.54188	5.59928	3.54483	4.17167	3.42193	4.77719	4.56013	4.41159	5.21606	4.9666	4.39509	4.29519	3.8514	4.93036	4.47391	4.57458	3.77277	4.62055	5.59016	4.70834	4.6053	6.10358	8.152	4.55728	4.4611	4.88852	4.33414	6.04449	4.19066	4.77203	2.81539	3.64079	5.44201	25.6293	0.829381	0.0381538	0.189066
TLR2	TLR2	448807	-	toll-like receptor 2	6.82876	6.20132	6.08915	6.61224	5.63916	6.33079	6.07951	6.20009	6.27191	6.39658	5.56501	6.69278	6.38746	5.13981	5.80833	6.56164	6.64723	6.07121	6.18452	6.69107	6.24471	6.01338	9.61766	5.92293	5.80688	6.58896	6.05499	6.575	5.32191	5.88751	5.81539	7.30612	6.95103	79.801	0.645488	0.0399365	0.194661
ITGAV	ITGAV	488437	-	integrin_ alpha V	6.7182	7.49928	7.09601	7.09223	7.13892	7.71781	6.90117	7.85303	7.74292	7.53138	6.99712	6.44024	7.67414	7.53027	6.48951	7.44671	7.44654	7.45512	7.59016	7.09739	6.39671	7.80065	9.82577	7.70233	7.49819	8.55148	6.75916	7.85184	7.01752	7.47247	6.00803	8.80821	7.16784	169.317	0.533668	0.0399845	0.194661
MRC1	MRC1	487114	MRC1L1	mannose receptor_ C type 1	4.59846	3.69882	4.23289	4.4087	2.55943	5.03245	4.65324	4.81014	4.36045	4.75087	4.67519	4.50164	4.52948	5.45392	4.34267	3.93715	4.0243	4.46854	6.98383	5.48595	4.65975	5.18846	6.92961	4.98612	4.33557	4.69587	5.84604	4.45952	3.25778	4.18707	2.81539	3.88872	6.71885	25.1209	0.967579	0.0408508	0.195603
LOC490356	LOC490356	490356	XCL1|XCL2	cytokine SCM-1 beta-like	4.70538	5.00138	4.89847	4.06475	4.42193	4.68097	5.2971	5.81014	5.05559	4.9666	4.83566	6.37611	4.43637	4.83725	4.99474	4.35219	5.35773	4.17309	6.5027	5.17401	5.03414	6.8536	7.34464	5.3804	4.9636	5.43284	4.97157	7.41372	5.65633	4.18707	3.91492	5.28464	5.49646	36.9721	0.801454	0.0408829	0.195603
MAP4K2	MAP4K2	483759	-	mitogen-activated protein kinase kinase kinase kinase 2	8.65625	8.89259	8.14309	8.4676	8.68872	9.36215	8.52052	8.53712	8.73962	8.73919	9.12301	9.11635	8.8056	8.6819	8.59421	8.63759	8.90205	8.08434	9.07509	8.76724	8.55232	9.21147	9.61766	8.81394	8.73101	9.88099	8.57361	8.71376	9.13374	8.77203	8.69803	8.39901	9.64546	454.011	0.271069	0.0421586	0.199983
FLT3LG	FLT3LG	442938	-	fms-related tyrosine kinase 3 ligand	5.32429	6.11385	5.23289	5.55413	4.42193	5.07092	5.1451	5.56687	4.82611	5.00612	5.014	5.54894	4.81488	4.73771	5.56506	5.05263	4.99516	4.80112	5.82463	5.40349	5.48982	6.41673	7.46012	5.78758	4.73412	6.11091	4.97157	6.10338	5.32191	5.6465	4.70847	4.81071	7.45582	42.9736	0.637348	0.0439861	0.20411
CD38	CD38	403756	-	CD38 molecule	6.61227	6.76921	5.95987	6.17167	4.80044	6.23238	6.2826	7.77234	5.49169	4.79667	5.14232	7.55475	5.81488	6.05964	4.70524	5.64987	6.69333	5.20551	8.24417	5.80788	5.6053	7.61377	7.75968	5.90123	4.92053	6.30356	6.64534	9.48189	6.1559	5.50899	4.81539	6.84046	7.37093	76.8154	0.904367	0.0441266	0.20411
RAD51	RAD51	403568	CRAD51	RAD51 homolog (S. cerevisiae)	7.28173	7.58634	8.23909	9.04027	7.96109	8.24506	8.28987	8.12708	8.10768	8.08669	8.68049	7.15699	8.97656	7.55241	8.3035	8.07101	9.23376	9.63995	7.75063	7.38212	8.19026	8.05353	7.21911	5.5007	7.85913	7.8658	8.14531	7.10338	6.45656	8.23146	7.76958	7.60079	9.07249	249.525	-0.691253	0.0441318	0.20411
C1QB	C1QB	487381	-	complement component 1_ q subcomponent_ B chain	7.24675	7.69882	7.67869	8.59553	6.85489	7.64317	7.92937	8.74006	7.9905	6.97658	7.09553	9.04183	7.80094	7.44606	6.6646	6.38194	8.5123	6.53383	10.372	6.97424	5.92723	8.88255	7.34464	7.22316	6.95295	8.68293	7.6291	10.859	6.59276	7.47247	5.98531	8.04593	10.2354	216.453	0.989112	0.0451948	0.207298
CSF1R	CSF1R	489188	-	colony stimulating factor 1 receptor	6.61227	6.6121	7.16932	6.76519	5.57574	6.81168	7.10446	7.90053	6.94541	6.72741	6.69626	7.62817	6.94733	7.44606	6.39329	6.64987	7.56036	6.1566	8.03148	7.04395	6.22679	7.41673	9.18595	7.40373	6.56264	7.73818	6.76908	8.72943	5.86444	7.31635	5.98531	7.57153	7.20101	132.789	0.525609	0.0461148	0.209784
KLRA1	KLRA1	403478	LY49	killer cell lectin-like receptor subfamily A_ member 1	4.42159	4.87939	4.23289	4.00817	3.95798	4.91046	4.97517	5.47572	4.05559	4.65465	4.11129	6.44024	3.7774	4.93036	4.59421	4.72142	4.93504	3.80112	5.94011	5.07091	4.65975	6.12527	6.56704	3.85684	5.19807	5.05844	4.27969	8.28819	3.70524	4.77203	0.00803153	4.81071	5.13389	26.6874	1.049	0.0468623	0.211452
C2	C2	474853	-	complement component 2	6.34097	6.69882	6.89061	6.60271	6.48371	6.99292	7.16104	7.33586	7.30798	6.84107	6.92758	7.6769	7.15883	7.35662	6.32539	7.15093	7.54535	6.29862	7.6991	6.79176	6.56307	7.29759	9.80407	7.34066	7.02589	6.66111	6.77892	8.5399	6.41306	6.83092	6.29343	6.61807	7.775	134.982	0.531751	0.0483575	0.215075
MAP3K5	MAP3K5	476215	-	mitogen-activated protein kinase kinase kinase 5	8.68593	8.79755	7.79697	7.6997	8.07155	8.19368	8.1451	8.5924	8.46399	8.17171	8.34928	8.17218	8.20896	8.0493	7.72514	8.31412	8.3748	8.33204	8.91492	8.63796	8.50848	8.67389	9.61766	8.40373	8.17535	8.51301	8.27969	8.56456	8.27002	7.96843	7.87222	8.34815	8.414	324.623	0.232816	0.0484404	0.215075
IFNA7	IFNA7	474181	CaIFN-alpha 7	interferon_ alpha 7	4.54188	4.64991	5.2818	4.75663	4.26993	7.15391	5.2971	5.85905	5.32568	5.79667	5.73748	5.17971	4.73893	5.05964	5.34267	5.08915	5.05287	4.84294	4.31006	6.19867	5.22679	5.55103	8.80407	5.17877	5.16154	5.91827	5.03868	5.19649	5.25778	5.35699	4.70847	5.49877	7.4695	42.8063	0.733336	0.0499749	0.218882
IL1RAP	IL1RAP	488126	-	interleukin 1 receptor accessory protein	5.29034	5.40664	5.56473	5.68624	5.57574	6.42291	5.97517	6.47572	6.30798	5.1186	5.42062	6.52548	6.65876	5.25229	4.59421	5.05263	6.26309	5.92311	6.37717	5.83959	6.11431	6.12527	9.152	5.2831	5.87614	5.11091	6.49812	7.62275	4.65633	6.27453	4.40035	6.16435	6.13389	60.2724	0.696296	0.0500866	0.218882
FLT3	FLT3	486025	-	fms-related tyrosine kinase 3	4.89802	5.51985	4.50419	4.88787	4.18747	5.31485	4.93865	4.75951	4.82611	5.1186	3.83566	5.86153	4.6994	5.28791	4.27228	4.62521	5.1878	3.71366	6.4413	5.01647	4.48982	6.55103	7.21911	5.02676	4.68349	5.62548	5.4619	6.54699	5.25778	4.18707	4.59299	5.39568	5.78597	34.6009	0.711524	0.0515823	0.223658
CCND1	CCND1	449028	-	cyclin D1	4.35746	4.03985	4.66031	3.94927	4.1444	3.91046	4.56013	5.62458	5.05559	4.65465	4.34262	5.11831	5.28436	4.97475	4.19828	5.38194	5.31119	3.80112	6.47233	4.63796	4.48982	5.38111	7.66657	4.31627	3.68349	4.55148	4.53345	6.38236	3.96827	4.50899	4.25596	7.46734	5.20101	29.3507	0.861586	0.0533263	0.229427
CD28	CD28	403646	-	CD28 molecule	6.16481	6.47843	4.23289	2.82374	3.85489	4.57788	4.4606	5.03962	3.55309	4.0446	3.17269	5.0866	3.52948	4.93036	3.85724	4.52211	4.50973	7.60847	7.71215	5.87062	3.99232	7.75962	8.08161	5.52927	4.4611	4.62548	5.88303	6.82876	5.77563	3.77203	3.32996	5.52343	6.64847	34.2541	1.18265	0.054769	0.233821
CFB	CFB	100688056	-	complement factor B	6.51273	6.33108	4.58436	4.2712	4.1444	5.40796	5.76177	5.78505	4.82611	5.28852	5.31565	6.11831	5.8514	5.21576	5.12028	5.41108	5.70238	6.05351	7.56879	5.48595	4.99232	8.20384	7.21911	5.4418	4.73412	6.03148	5.78871	5.26688	5.65633	2.18707	3.81539	8.10839	6.59956	48.5042	0.928432	0.0573568	0.243
LCK	LCK	478151	-	lymphocyte-specific protein tyrosine kinase	8.95059	8.92378	6.4193	6.30682	9.43651	6.26594	6.51123	8.3141	7.90477	6.65465	6.90966	7.43395	5.83326	7.99105	7.90455	6.15954	7.25081	8.78512	9.43541	8.49594	8.14326	9.95703	8.71388	7.72103	9.26846	7.12374	7.25168	8.84323	8.75254	7.39652	8.10079	7.35503	8.319	229.672	0.678522	0.0604012	0.252839
PARP1	PARP1	490385	-	poly (ADP-ribose) polymerase 1	10.1352	10.4872	10.5641	10.6817	10.5625	10.9184	10.5367	10.3889	10.2373	10.2955	11.1074	10.5106	11.1354	10.6019	10.7111	10.1628	10.6624	10.7553	10.844	10.1537	10.3806	10.7066	8.92961	10.0845	10.5989	10.1969	10.4929	10.3381	10.4557	10.215	10.2016	10.6597	10.3452	1404.92	-0.265307	0.0605903	0.252839
CDK4	CDK4	481131	-	cyclin-dependent kinase 4	10.9451	11.3383	11.3101	12.4779	11.6625	11.5687	11.6787	11.4816	11.6088	11.4642	12.0072	11.1933	11.8774	11.7195	11.9122	11.6865	12.0722	11.8767	11.2758	11.2983	11.6701	11.7474	9.40354	10.9403	11.5942	11.0651	11.8051	10.9264	11.1804	11.6608	11.695	11.0093	12.0247	2876.75	-0.322543	0.0620466	0.255568
DNMT3A	DNMT3A	482996	DNMT3A|LOC482996	DNA (cytosine-5)-methyltransferase 3A-like	5.51273	6.37689	5.81785	5.9189	5.69992	7.2906	5.63052	6.61037	5.55309	5.57803	6.04716	5.4021	6.18769	5.71172	5.56506	5.91697	6.69333	6.13992	6.32713	5.93074	6.03414	6.67389	9.34464	5.66419	5.92053	6.28084	5.41214	5.91895	5.88581	5.18707	6.21748	5.90757	7.4695	69.3577	0.593746	0.0621652	0.255568
LOC100049001	LOC100049001	100049001	-	tryptase	3.98549	5.28378	4.01876	4.17167	5.30946	5.4377	4.40813	5.27409	5.01253	5.2561	4.79718	4.84267	4.88703	5.6308	5.27228	5.41108	4.66585	4.4141	5.31006	4.83959	5.48982	4.58274	8.88896	4.98612	5.19807	5.30356	4.22311	4.26688	4.79835	4.77203	4.25596	3.54768	6.13389	31.7826	0.779401	0.0637149	0.257446
CCL20	CCL20	448790	-	chemokine (C-C motif) ligand 20	4.80491	5.14948	5.95987	5.03674	4.30946	5.37758	6.92937	3.53712	5.49169	5.0446	5.83566	6.70327	7.38746	6.03888	3.27228	4.62521	6.29931	4.17309	8.94288	4.40349	4.71221	5.22911	3.75968	6.31627	3.78303	3.88852	6.7188	8.77241	6.06513	5.6465	3.70847	7.14063	7.23343	46.0183	1.17823	0.0637495	0.257446
LGALS1	LGALS1	610276	-	lectin_ galactoside-binding_ soluble_ 1	8.06293	9.09113	8.60373	10.8191	7.47504	9.58122	9.10239	9.49325	8.25815	8.42238	8.90966	8.77714	9.72792	9.05706	8.65771	9.73733	9.49809	10.4884	9.52692	8.03027	9.00815	9.71203	12.5011	8.40373	7.33557	11.2409	9.09298	9.51661	8.84274	8.88751	8.85038	9.01583	10.8436	600.253	0.727326	0.0640137	0.257446
S100A10	S100A10	475851	-	S100 calcium binding protein A10	8.13164	8.45014	7.22666	9.44113	6.6469	8.76844	7.52361	7.57421	9.31907	6.9865	6.88235	10.7975	6.8056	8.0493	6.34267	6.33708	7.59962	9.7878	9.27968	7.69973	7.18098	8.85034	11.5476	7.34869	6.83034	9.35884	7.92798	11.0607	7.24956	7.77203	6.51583	10.1496	10.2071	300.619	0.910605	0.0684633	0.271966
NRAS	NRAS	403872	N-RAS|rasp21	neuroblastoma RAS viral (v-ras) oncogene homolog	10.5696	10.6296	10.272	10.8805	10.2189	10.0733	10.0573	10.4747	10.354	10.2965	10.0066	11.011	10.0001	10.1592	10.095	10.1335	11.2365	10.6115	10.6735	10.4872	10.5983	10.553	10.5011	10.4771	10.2293	11.691	10.4357	10.9594	10.2822	10.2478	10.7102	10.6415	11.2622	1458.21	0.256573	0.0686041	0.271966
TNF	TNF	403922	TNFA|cTNF	tumor necrosis factor	8.13643	8.51302	7.6323	7.89959	8.35503	8.56446	7.68115	7.74657	7.53799	8.66395	7.91865	7.07048	8.06475	8.02311	7.84517	8.51206	8.59234	7.93766	9.68261	8.16152	7.38867	8.31657	7.75968	8.87921	8.31493	8.14905	8.01388	8.2797	9.65477	7.31635	8.37435	7.67971	9.96799	294.275	0.499918	0.0711705	0.280139
CDK1	CDK1	488997	CDC2	cyclin-dependent kinase 1	8.71181	8.87673	9.4703	10.5461	9.54087	9.98664	9.92354	9.38261	9.35184	10.0195	10.2934	9.39565	10.2919	9.4926	9.55212	9.29275	10.6236	10.6794	9.67429	8.81188	9.35194	9.25885	7.21911	7.04666	9.28341	10.1708	9.86812	9.16918	8.76413	9.80912	9.48579	9.36018	9.17203	699.807	-0.599446	0.0719405	0.281176
ERBB3	ERBB3	481105	-	v-erb-b2 avian erythroblastic leukemia viral oncogene homolog 3	5.8753	5.21819	5.04733	5.96422	5.54295	4.07092	4.90117	4.90635	5.36045	4.70356	5.28817	6.02101	5.7583	5.57421	5.27228	4.97668	5.42484	6.12305	5.80038	5.77546	4.94925	5.34458	8.21911	5.58476	5.80688	5.34795	3.90118	6.08401	5.68099	3.77203	3.81539	8.30967	5.87086	44.1205	0.706361	0.072584	0.281707
TNFRSF14	TNFRSF14	479580	HVEM	tumor necrosis factor receptor superfamily_ member 14	8.09278	8.05402	7.31155	7.66352	7.88464	7.70564	7.51743	7.77871	7.8385	8.01584	7.62665	7.74956	7.7631	7.91904	7.31667	7.73301	7.95788	7.81169	8.44912	8.12338	7.89921	8.31185	8.08161	8.23622	7.45357	8.25775	7.65607	7.85755	8.28216	7.91499	7.74274	8.16826	8.15943	237.028	0.217795	0.0739666	0.284117
DDX5	DDX5	480472	-	DEAD (Asp-Glu-Ala-Asp) box helicase 5	12.1292	12.226	12.2893	11.741	11.8438	12.3338	11.951	12.036	11.9877	12.1343	12.1152	12.2099	12.0216	11.6497	12.0569	12.2437	12.0014	11.9413	12.3728	12.2582	12.2613	12.069	12.0726	12.3552	11.8985	12.3602	12.3097	12.2985	12.2243	12.0278	12.0664	12.0046	11.9233	4400.54	0.11002	0.0742288	0.284117
GH1	GH1	403795	GH	growth hormone	7.14595	6.91087	6.62283	5.09223	5.28983	7.11761	6.09619	6.42789	6.21606	5.9666	5.47037	6.74449	6.17333	6.12018	5.12028	6.62521	5.44654	5.62055	6.75063	7.17401	7.16225	6.4515	7.66657	6.9443	5.98466	6.60734	5.68778	6.47447	6.9379	6.50899	5.96223	7.54165	7.42808	84.9633	0.470117	0.0752835	0.285139
FOS	FOS	490792	-	FBJ murine osteosarcoma viral oncogene homolog	3.59846	3.87939	4.3291	3.68624	3.62356	5.18055	4.51123	4.81014	3.96813	3.9666	7.8404	4.54894	4.61694	6.3733	3.65079	4.15954	4.50973	5.13992	5.5027	6.04395	5.36429	4.51861	8.66657	4.10477	5.3997	7.12374	7.35404	5.39812	1.38331	4.50899	4.40035	6.75973	4.54893	30.9885	1.06866	0.0755253	0.285139
JAK3	JAK3	610004	-	Janus kinase 3	10.3707	10.4466	9.99696	10.0956	9.62356	10.0337	9.89642	10.3152	10.467	9.86813	9.47951	10.2733	8.45725	9.50967	9.3682	9.24296	10.0034	10.0333	10.7475	10.299	10.1033	10.3095	8.84714	10.1697	9.90818	10.9546	10.3606	10.9066	10.2568	10.0636	9.67692	10.1809	10.2193	1034.49	0.328145	0.0760372	0.285139
CD3D	CD3D	479419	-	CD3d molecule_ delta (CD3-TCR complex)	10.5182	10.8472	11.34	10.7545	10.9198	10.244	10.6176	10.3721	10.1343	10.7193	10.0317	10.0052	9.28603	10.5643	10.8269	10.247	9.67507	11.0723	10.1478	10.3902	10.3509	10.7263	8.40354	10.7471	10.5326	8.55622	10.4372	9.28819	10.2832	10.0574	10.3982	10.3317	9.71599	1225.24	-0.391686	0.0783208	0.291732
EOMES	EOMES	485636	-	eomesodermin	4.89802	6.51985	4.98962	5.4304	4.3854	5.86739	4.56013	7.96897	3.96813	5.00612	4.44571	7.56629	6.36237	5.99645	3.40978	5.35219	5.08089	4.4141	7.30144	5.07091	5.07478	8.0981	8.34464	5.52927	5.49085	5.39102	5.64534	9.32783	5.22461	3.18707	4.53159	4.88872	6.95103	50.0334	1.03167	0.0798562	0.295468
CCL4	CCL4	448786	SCYA4	chemokine (C-C motif) ligand 4	3.48299	5.46435	3.62283	4.64971	2.90736	4.63035	4.17681	7.41976	3.87502	3.70356	3.17269	7.43395	4.33683	5.10028	3.85724	4.22666	4.90401	3.96158	5.27529	4.12338	4.85905	6.71739	7.46012	5.02676	5.08559	6.25775	4.82718	8.64605	4.19066	3.77203	2.81539	3.96272	8.414	30.2734	1.29183	0.0804985	0.295872
DUSP6	DUSP6	482594	-	dual specificity phosphatase 6	9.88955	10.1127	8.83229	8.38112	9.47069	9.25345	8.99309	8.82868	10.1592	9.48667	9.30883	7.10254	8.02133	9.78211	9.84668	9.589	8.61167	7.1566	9.82162	10.4401	8.53422	9.73161	9.56704	9.5061	9.51999	9.99704	9.5407	9.06191	10.1928	10.3266	10.0795	9.42051	8.70158	635.232	0.433164	0.0842294	0.307548
CAMP	CAMP	442947	-	cathelicidin antimicrobial peptide	4.65291	5.40664	4.50419	3.68624	2.90736	4.68097	4.74071	4.85905	5.25353	6.06346	4.90966	4.76467	5.61694	5.01782	5.07963	5.52211	4.13534	4.29862	5.56159	5.67358	5.42842	6.22911	8.152	4.66419	4.73412	5.05844	6.57925	6.17834	3.79835	5.77203	3.17796	3.88872	4.32654	32.2175	0.71297	0.0852398	0.309203
REL	REL	474606	-	v-rel avian reticuloendotheliosis viral oncogene homolog	9.7325	9.27171	10.071	9.41688	9.72114	9.64477	9.34499	9.35517	9.49365	10.0279	9.60315	9.56197	10.6963	9.28571	9.74477	10.048	9.72696	9.87479	9.43147	9.59215	9.86775	9.0926	8.51457	9.82407	9.94894	9.61871	9.35897	9.40204	9.59601	9.30601	9.91642	9.56708	8.8657	771.558	-0.268791	0.0872741	0.314527
NLRC5	NLRC5	487268	-	NLR family_ CARD domain containing 5	7.85222	8.76347	6.87475	7.06475	6.86155	8.14041	7.60744	8.77234	7.63347	6.52459	6.69626	8.95888	7.29766	7.03888	6.73171	7.20185	8.10496	6.57164	8.74429	7.30471	7.73775	8.97506	8.84714	7.63163	7.35995	7.57034	7.76413	9.45576	7.51945	7.43499	7.35676	7.74931	9.08142	212.929	0.481574	0.0898205	0.321615
CTSW	CTSW	483725	-	cathepsin W	7.38988	7.05871	5.86676	4.49359	8.54502	5.4377	5.71933	7.43597	6.19695	6.28852	4.63212	7.40853	5.2574	5.99645	6.1598	5.46767	5.7203	6.18939	7.85438	6.74229	6.01338	8.8536	7.84714	6.71482	8.05106	6.36965	6.14911	7.8112	7.10213	6.35699	5.76292	6.66316	7.26514	95.0316	0.652736	0.0904792	0.321897
ITGA1	ITGA1	489210	-	integrin_ alpha 1	4.94242	5.51985	4.07535	3.45177	3.00689	5.70564	4.69764	5.16161	4.42756	4.88413	4.04716	4.05418	4.43637	5.83725	4.53531	4.52211	3.77277	3.80112	6.36068	5.74229	4.76284	6.59834	7.08161	5.06629	4.57658	5.39102	4.66671	5.04449	4.55323	2.18707	3.46746	4.10022	6.59956	27.0944	0.770352	0.0957623	0.333599
IRF3	IRF3	476412	-	interferon regulatory factor 3	8.00131	8.75193	8.2078	8.13249	8.324	8.74186	8.49245	8.44	8.54556	8.44772	7.93203	9.52548	8.32064	8.84624	8.61569	8.23075	8.03508	7.98044	8.65921	8.40878	8.45945	9.10084	8.71388	8.34066	8.35592	9.20744	8.2935	9.54522	9.28216	8.04505	8.15778	8.32378	9.7528	375.341	0.294557	0.0967238	0.333599
GZMK	GZMK	489200	-	granzyme K (granzyme 3; tryptase II)	6.23787	8.52324	5.67869	5.45177	5.0542	6.46685	5.35368	9.90926	5.05559	5.38163	4.94528	9.32267	5.02133	7.3733	4.03781	6.43965	6.90401	4.52101	8.10261	5.70834	4.85905	9.97804	6.56704	7.34066	5.89851	7.44311	7.06307	11.4721	6.57971	5.77203	4.32996	6.68518	7.67231	95.6897	1.17675	0.09702	0.333599
CD14	CD14	607076	-	CD14 molecule	5.62594	4.83632	5.85064	5.53424	5.36679	6.1084	5.26795	6.21894	5.58284	5.62956	5.83566	6.33621	5.55184	5.6308	4.80833	5.29079	6.21334	5.57164	6.57595	6.09739	5.29718	5.84054	7.75968	5.76373	5.54856	6.62548	5.70854	7.7633	4.88581	5.18707	4.70847	6.67421	5.95103	56.0052	0.444275	0.098206	0.333599
PNMA1	PNMA1	490774	-	paraneoplastic Ma antigen 1	4.65291	5.18424	4.62283	4.36431	3.68497	5.40796	4.93865	5.27409	4.92233	5.32023	5.23159	5.14934	5.33683	5.17828	4.75771	4.97668	4.55037	4.35751	6.18452	5.48595	4.65975	6.38111	7.21911	5.52927	5.00542	5.85815	5.48614	5.94065	4.75254	4.77203	4.09549	4.64079	5.26514	34.9416	0.474873	0.0985506	0.333599
LRP1	LRP1	481124	-	low density lipoprotein receptor-related protein 1	-0.101976	4.96185	5.52465	5.51406	4.26993	7.39285	7.47342	6.3951	4.92233	5.62956	5.51847	5.32267	5.05304	5.13981	5.50494	4.29079	5.83988	5.92311	6.18452	4.48595	5.07478	4.58274	9.61766	3.85684	5.73412	6.76299	8.08705	5.87456	4.12027	3.18707	4.32996	6.4352	6.76394	43.5503	0.958536	0.100023	0.333599
CD48	CD48	488642	-	CD48 molecule	10.0705	10.3684	10.6563	9.9256	10.2855	10.6559	10.5244	10.4698	10.8152	10.5373	10.8309	10.4205	10.5046	10.5939	10.2745	10.5906	9.97477	10.2826	10.0496	10.6614	10.607	10.5935	9.21911	10.559	10.3315	10.2621	10.4726	10.4282	10.0248	10.2532	10.0741	10.1466	8.9314	1273.87	-0.229473	0.100115	0.333599
BRAF	BRAF	475526	-	v-raf murine sarcoma viral oncogene homolog B1	7.91483	7.75771	7.99696	7.73063	7.69246	7.36215	7.49245	7.99108	7.61918	7.58457	7.03067	6.75462	7.58476	7.75691	7.4422	7.78959	7.65191	7.22145	7.6991	8.19254	8.42056	7.22911	8.80407	7.95487	7.795	7.85045	7.63995	6.65592	7.8911	7.91499	7.63008	7.9717	7.63639	206.024	0.210375	0.100339	0.333599
NFATC3	NFATC3	479678	-	nuclear factor of activated T-cells_ cytoplasmic_ calcineurin-dependent 3	10.1424	9.79755	9.59165	9.31559	9.63138	9.30277	9.33799	9.85905	9.48777	9.62004	9.28122	9.57774	9.36868	9.6116	9.20538	9.38194	9.74568	9.90471	10.0611	9.87636	9.90063	9.64977	9.54104	10.0929	9.67866	10.0668	9.49364	9.67708	9.94045	9.31635	9.27247	9.75973	9.83697	801.341	0.158146	0.101959	0.333599
DOCK2	DOCK2	489128	-	dedicator of cytokinesis 2	10.1834	10.4158	9.62283	9.91024	9.66796	9.99542	9.51278	10.0554	9.97656	9.8037	9.22617	9.52252	9.47492	9.55424	9.47195	9.88357	9.9503	9.68376	9.97031	10.2154	9.9669	10.282	10.737	10.164	9.75419	10.177	9.53925	9.42146	9.6977	9.96843	9.32996	9.58769	10.6073	928.327	0.198125	0.102194	0.333599
ICAM3	ICAM3	100683931	-	intercellular adhesion molecule 3	9.02473	9.46612	8.7843	8.14895	8.78475	8.6109	7.44766	8.24218	9.58652	8.91041	8.13076	8.2241	8.44536	9.25229	8.39329	9.04102	7.72474	8.95445	8.81256	9.12338	8.38867	9.37433	10.0265	9.6134	8.53077	9.32036	7.32744	7.97259	9.84137	8.95525	8.13731	9.26467	9.51306	436.221	0.356857	0.10236	0.333599
CASP8	CASP8	488473	-	caspase 8_ apoptosis-related cysteine peptidase	7.67938	7.60571	7.87873	6.9112	7.20853	7.36215	7.2457	7.5144	7.36045	7.50403	7.14232	6.8042	7.2019	7.29668	7.17917	7.43256	7.49939	7.7958	7.56879	7.74229	7.45175	7.17812	7.92961	7.27469	7.36799	7.76299	7.2935	6.98309	7.20774	6.50899	6.89067	7.1246	6.71885	160.008	-0.217662	0.104365	0.333599
CD36	CD36	475931	-	CD36 molecule (thrombospondin receptor)	3.48299	4.37689	4.76722	5.00817	3.68497	8.73289	4.74071	4.27409	4.92233	5.00612	5.014	4.2386	4.57387	6.25229	4.85724	4.57458	3.70238	5.20551	6.80038	4.83959	4.6053	5.70304	10.152	5.61173	4.73412	5.51301	4.86465	4.575	4.32191	3.77203	3.70847	4.99834	4.9895	33.0964	1.10572	0.10443	0.333599
PYCARD	PYCARD	489925	-	PYD and CARD domain containing	5.10748	5.31549	5.04733	5.29505	3.80044	5.1084	5.20783	6.20009	5.09741	4.88413	5.17269	5.96979	4.95574	4.45392	4.47391	4.81162	6.06695	4.46854	6.6991	5.74229	4.76284	6.38111	7.21911	5.3804	4.73412	6.41208	5.22311	6.98309	4.49879	4.77203	4.25596	5.28464	6.29616	40.3867	0.59252	0.104432	0.333599
LTA	LTA	607183	LT-alpha|TNF-beta|TNFB|TNFSF1	lymphotoxin alpha	6.38988	6.78061	5.62283	6.2098	6.42193	6.85642	6.02828	6.69363	6.53799	6.55156	6.14232	5.86153	5.8514	6.3733	5.97272	6.98639	6.43573	7.07998	7.28406	7.39284	6.6053	6.73161	7.21911	7.16972	6.69632	7.49338	6.17916	6.50392	7.63124	6.50899	5.98531	6.38225	7.15097	96.8643	0.417317	0.104894	0.333599
LY86	LY86	478712	-	lymphocyte antigen 86	9.38385	9.16479	8.61808	8.99912	9.41402	9.58288	9.58546	9.59421	9.43166	10.1542	9.71701	8.99135	9.96619	9.08518	8.93334	9.40928	9.16998	9.22541	9.10261	9.7062	9.92306	9.13064	8.00761	9.05651	9.25984	9.29791	9.5203	8.5399	8.93534	9.23146	8.83458	8.91691	8.28073	595.213	-0.316486	0.10496	0.333599
ATF1	ATF1	486545	-	activating transcription factor 1	9.62594	8.67151	9.97389	9.75984	9.39577	9.05901	9.19821	9.44801	9.41522	9.10045	8.99712	9.15699	9.33038	9.2923	9.37871	9.3199	9.28282	9.74845	9.50833	9.38481	9.40868	8.85684	8.40354	9.40951	9.03349	9.2254	9.28142	9.3071	9.19923	9.05743	8.84408	9.65899	8.50313	608.701	-0.232477	0.105519	0.333599
ATG7	ATG7	476533	-	autophagy related 7	6.92039	7.30763	6.77579	6.94174	7.28488	7.14492	6.88206	7.11203	7.05559	7.13652	7.03067	6.67156	6.60629	6.84922	7.11022	6.91697	7.12191	7.07998	6.98383	6.93074	7.19026	7.43422	8.56704	7.00659	7.06596	7.21045	6.89214	7.02431	7.08375	6.50899	6.92689	6.85996	8.43506	136.522	0.211187	0.10555	0.333599
VIM	VIM	477991	-	vimentin	14.3101	14.021	12.7624	13.6179	12.5459	13.9777	14.0552	13.8759	14.2006	13.4733	11.6511	13.7543	11.5786	13.6938	13.5458	12.7497	12.4672	13.2007	13.3695	14.1234	13.5454	13.804	15.4035	12.7107	12.834	14.9835	14.4317	14.7481	13.7281	12.8901	13.5214	13.2143	11.8625	11380.6	0.46913	0.105821	0.333599
MMP9	MMP9	403885	-	matrix metallopeptidase 9 (gelatinase B_ 92kDa gelatinase_ 92kDa type IV collagenase)	3.98549	4.83632	4.18226	3.2712	3.1	5.07092	4.40813	4.47572	4.96813	4.70356	4.44571	3.76467	3.7774	4.51532	3.65079	3.67412	3.70238	5.03558	4.5027	5.27022	4.48982	4.70304	7.66657	4.17877	4.04606	6.36965	4.78871	4.68192	3.70524	4.99442	3.70847	5.10022	4.0635	22.3145	0.661329	0.106373	0.333599
MME	MME	477120	-	membrane metallo-endopeptidase	4.80491	5.46435	5.81785	5.80725	4.62356	6.24926	6.53589	5.73352	6.19695	5.65465	5.79718	6.32267	5.65876	7.20648	4.53531	5.83332	6.81508	3.71366	7.39347	5.40349	4.81175	5.64414	6.08161	6.62502	4.04606	3.30356	6.43723	8.05944	5.70524	6.71063	3.91492	8.78034	7.48304	57.8263	0.864979	0.106391	0.333599
CD96	CD96	487972	-	CD96 molecule	4.85222	4.59928	4.89847	3.82374	4.77243	4.40796	4.65324	6.3272	5.32568	4.79667	4.17269	6.10254	4.61694	4.57421	4.99474	5.35219	4.66585	4.35751	6.08766	5.01647	4.90486	6.22911	7.66657	5.47155	5.33557	5.51301	5.53345	6.81708	4.88581	4.50899	3.70847	4.85024	5.26514	34.8688	0.526657	0.10721	0.33428
CD47	CD47	478552	-	CD47 molecule	11.3874	11.6484	11.9056	11.3247	11.4253	12.1427	11.4456	11.6839	11.5554	11.6084	11.6639	11.3488	12.2777	11.1532	11.4492	11.5313	12.0123	11.7273	11.454	11.7067	11.8896	11.6276	10.9196	11.5011	11.5146	11.6085	11.5494	11.6791	10.8871	11.2666	10.9081	11.4262	11.8792	2995.83	-0.177423	0.108923	0.337723
PTK2	PTK2	475108	-	protein tyrosine kinase 2	6.16481	5.21819	5.4193	4.64971	6.44873	6.57788	6.53589	6.3951	5.49169	5.08207	6.90061	6.78457	7.48948	6.53027	5.40978	5.22666	5.55037	5.17309	7.26647	5.74229	5.71221	6.58274	8.96913	5.17877	6.4611	6.60734	6.19396	7.55404	6.45656	4.99442	4.40035	7.55368	5.69577	70.2219	0.575086	0.110847	0.341777
KLRD1	KLRD1	611360	CD94	killer cell lectin-like receptor subfamily D_ member 1	4.94242	5.64991	5.2818	5.03674	3.85489	5.03245	4.93865	7.80391	4.87502	5.44053	4.49462	5.70327	5.17333	5.65828	4.85724	5.46767	5.31119	4.52101	6.68592	5.56395	5.11431	7.61377	7.34464	5.68973	4.57658	6.11091	6.69819	8.33399	5.41306	3.18707	4.17796	5.10022	5.82904	45.238	0.804421	0.111534	0.341997
IKBKE	IKBKE	478950	-	inhibitor of kappa light polypeptide gene enhancer in B-cells_ kinase epsilon	10.2611	10.2338	10.0727	9.77476	9.8789	10.0956	9.66447	10.0789	9.81832	9.94388	9.45037	9.92005	8.90234	9.57961	9.4482	9.71705	10.0089	9.82349	10.2181	9.85712	9.71864	10.0119	9.59257	9.83412	9.72633	10.8064	9.79479	9.99868	10.4831	9.53579	9.78446	10.177	10.743	960.546	0.208526	0.115769	0.352574
CCL5	CCL5	403522	RANTES	chemokine (C-C motif) ligand 5	7.46788	8.75482	7.03312	6.94174	5.80044	8.03245	6.91063	11.1475	7.3944	7.26428	5.85452	9.29865	6.98891	8.27021	5.75771	7.80615	7.70688	6.38608	7.48759	7.31603	6.96014	10.1212	7.84714	8.70233	7.08559	9.7934	9.35239	10.575	6.84274	8.35699	5.36558	8.36871	11.1046	235.845	0.84311	0.117077	0.352574
ITGB2	ITGB2	403770	-	integrin_ beta 2 (complement component 3 receptor 3 and 4 subunit)	7.78677	8.46788	8.44637	9.30975	8.10282	8.68408	8.2753	8.12208	7.82611	8.2561	7.8404	9.79196	8.08407	7.85517	8.11526	7.75022	7.78133	7.6852	8.48379	7.80788	7.56307	8.60993	10.4462	7.89026	7.89295	8.07174	8.14531	9.74647	8.34909	8.01996	7.48376	8.34469	10.3728	325.321	0.447047	0.117707	0.352574
LOC478984	LOC478984	478984	FCGR3A	low affinity immunoglobulin gamma Fc region receptor III-like	5.32429	4.92121	6.40833	5.66809	4.77243	6.33079	4.74071	7.0711	5.09741	5.0446	4.83566	7.96979	8.67414	4.10028	3.27228	5.41108	5.42484	5.98044	7.40959	5.07091	4.29718	6.32597	7.92961	5.31627	5.26846	7.03148	5.84604	10.3664	2.96827	2.18707	4.40035	6.83061	7.61194	53.9958	1.0497	0.117712	0.352574
NDRG1	NDRG1	482049	-	N-myc downstream regulated 1	7.67281	7.83632	7.08915	8.86017	6.98265	7.33079	6.99309	8.3272	7.24426	7.09129	7.77261	7.99989	9.21773	7.43815	6.97272	8.20602	9.00798	6.25281	8.85732	7.16152	7.38059	8.18846	10.1691	7.10477	7.49085	7.82712	7.25873	8.67869	6.97826	6.88751	6.98531	10.5019	8.20101	225.53	0.561399	0.11816	0.352574
OAS3	OAS3	477490	-	2'-5'-oligoadenylate synthetase 3_ 100kDa	9.95737	9.71079	9.49644	9.06301	9.01439	10.5312	9.00418	9.90635	8.97095	8.98402	8.67254	10.348	9.35444	8.20648	8.65425	9.18508	10.3491	7.44836	9.82613	10.3231	9.98167	10.0676	9.86821	9.78017	9.10014	9.91642	9.54648	10.8134	8.71124	8.45385	9.45305	10.3386	9.87343	715.166	0.372547	0.122353	0.363134
CCL2	CCL2	403981	-	chemokine (C-C motif) ligand 2	5.38988	5.21819	5.8827	6.35299	4.22929	5.82299	6.96613	8.20009	6.03422	5.49711	7.04716	6.65003	5.86933	7.46952	5.47391	4.72142	6.84805	6.74708	7.53245	6.48595	5.36429	5.51861	8.61766	5.76373	5.16154	7.81135	7.36715	8.7572	5.04627	6.18707	5.17796	7.66869	7.31143	82.6784	0.630665	0.124467	0.367443
IL17A	IL17A	481837	-	interleukin 17A	4.80491	4.69882	4.18226	4.22229	3.95798	4.72988	4.82317	5.08144	4.96813	4.55156	4.79718	4.76467	4.7774	4.97475	4.40978	4.85469	4.42484	4.46854	5.53245	4.83959	4.48982	5.18846	7.21911	4.76373	4.4611	4.82712	4.03868	4.45952	4.32191	2.18707	3.91492	4.03311	3.0635	23.7636	-0.436792	0.126261	0.367784
TFE3	TFE3	491872	-	transcription factor binding to IGHM enhancer 3	7.35746	7.20132	6.89061	7.14567	6.77243	6.74186	6.63052	7.18098	7.06616	6.8947	6.54193	7.03769	6.86933	7.10028	6.42608	6.76723	7.08781	7.16487	8.14656	6.85519	7.15279	7.49381	8.152	7.08566	6.98466	7.46343	6.94557	7.47447	7.24129	6.6465	6.40035	7.23324	6.67231	133.001	0.209175	0.126555	0.367784
MAPK14	MAPK14	403856	-	mitogen-activated protein kinase 14	10.1495	10.1206	9.67526	9.97533	10.0256	9.9651	9.89523	10.0802	9.86143	9.70206	10.1093	10.0936	9.53931	10.0112	9.6351	9.80752	9.8922	9.69522	10.4076	9.8513	9.94789	10.0192	11.3521	10.0796	9.82158	9.68726	9.89327	10.1046	9.92247	9.67892	9.54719	9.9285	10.2513	996.972	0.175419	0.126571	0.367784
GSK3A	GSK3A	484476	-	glycogen synthase kinase 3 alpha	10.1256	9.72414	10.1172	10.3178	9.72754	9.62066	9.82192	9.8148	9.7544	9.89996	9.70407	9.70458	9.95574	9.91192	9.67827	9.88227	9.98593	10.1113	10.0547	9.91035	9.81025	9.71561	10.152	9.96275	9.58004	9.43026	10.0284	9.92441	9.60248	9.77203	9.60608	9.89935	8.59332	900.859	-0.141997	0.13102	0.377916
NKG7	NKG7	476398	-	natural killer cell group 7 sequence	4.21995	5.54681	3.95987	4.75663	3.80044	5.18055	4.90117	7.77234	4.72302	5.18899	4.28817	7.4465	4.48367	5.813	4.59421	4.81162	5.38045	4.84294	5.98383	4.90099	4.81175	7.65164	7.08161	5.17877	5.33557	6.60734	5.33414	8.84035	4.65633	4.99442	3.59299	4.68518	6.8501	42.2378	0.852101	0.13239	0.377916
CCR3	CCR3	448802	-	chemokine (C-C motif) receptor 3	5.62594	4.49237	3.95987	4.49359	4.90736	4.77719	4.40813	3.53712	4.05559	5.1186	5.04716	3.29519	3.92179	4.38979	3.12028	2.76723	4.46791	7.08869	4.56159	5.27022	4.22679	4.14664	8.46012	3.55728	5.16154	7.91827	5.00552	3.33399	4.84274	4.50899	4.09549	2.22575	5.26514	24.3811	0.939564	0.132629	0.377916
GZMB	GZMB	490630	-	granzyme B (granzyme 2_ cytotoxic T-lymphocyte-associated serine esterase 1)	4.35746	4.64991	3.95987	5.94927	3.90736	5.52343	4.51123	8.24678	4.66857	4.1186	3.49462	7.19466	3.98891	5.01782	4.19828	5.35219	5.62838	4.96158	5.344	4.48595	4.22679	5.98992	7.75968	5.21439	4.78303	7.11091	5.30717	9.70587	3.12027	4.18707	2.32996	4.77007	6.57446	36.0234	1.04261	0.133154	0.377916
CCL19	CCL19	448793	-	chemokine (C-C motif) ligand 19	5.06795	5.87939	5.98962	5.36431	3.85489	3.14492	7.31146	6.18098	4.87502	4.38163	5.51847	8.39241	4.7774	5.86109	3.27228	3.76723	5.99516	3.80112	7.5102	5.80788	3.90486	6.74568	5.75968	5.17877	2.4611	4.62548	7.11841	9.52202	4.79835	4.99442	3.00803	5.03311	8.34891	42.2706	1.06405	0.133607	0.377916
IL15RA	IL15RA	487141	-	interleukin 15 receptor_ alpha	4.75601	5.03985	4.2818	4.61224	4.74386	5.4377	5.35368	5.92944	5.66857	5.00612	5.014	6.54894	4.43637	4.78834	5.07963	5.01515	4.5899	3.80112	4.5027	5.83959	5.76284	5.94182	7.75968	4.9443	5.75878	5.34795	5.25168	7.37441	4.38331	4.18707	4.65189	4.77007	5.87086	37.4203	0.487595	0.134143	0.377916
TANK	TANK	608092	-	TRAF family member-associated NFKB activator	8.41766	8.51644	7.70134	7.70416	7.52627	7.9879	7.81312	8.13703	8.49561	7.99143	7.49462	7.14164	8.15883	7.78834	7.48951	8.25104	7.96916	8.57784	8.43344	8.31603	8.33949	8.3901	8.71388	8.30805	7.40752	9.38836	7.83664	7.83456	8.19923	7.99442	7.27482	8.39233	8.43506	269.382	0.243516	0.13609	0.381465
TNFRSF13B	TNFRSF13B	609580	-	tumor necrosis factor receptor superfamily_ member 13B	8.85803	8.67457	8.42476	10.8021	8.04252	10.3338	10.0722	9.71703	9.54745	9.98031	11.1015	9.56341	10.6729	9.0045	9.93049	9.35407	9.99332	10.3914	9.76009	9.39818	9.44596	8.58274	7.21911	8.63163	8.28553	9.33422	10.0489	9.51842	9.4866	10.2094	10.0165	9.11043	9.68994	719.555	-0.525301	0.139212	0.385803
SDC4	SDC4	485893	-	syndecan 4	7.67938	7.72856	7.78854	7.17167	6.79349	7.49542	7.76699	8.93515	7.46798	7.05406	7.29509	8.43395	8.09172	8.14953	6.73171	7.38194	8.61407	7.25281	9.10261	7.18639	6.92723	7.954	6.56704	7.55728	6.75878	8.64785	7.60162	10.3401	6.87516	7.04505	7.05243	9.78289	8.72457	216.199	0.595543	0.140345	0.385803
TRIB1	TRIB1	482039	-	tribbles homolog 1 (Drosophila)	7.79284	7.64991	8.42203	6.92655	7.28488	7.25762	7.52361	8.94084	8.39858	7.86276	7.71701	8.52844	7.8241	7.91335	7.88109	9.02932	7.56036	8.16487	7.72509	7.68235	9.23129	7.63661	9.08161	9.2831	7.97943	9.43284	7.53925	8.71061	7.6249	7.88751	7.59299	8.35159	7.9115	268.947	0.332836	0.140361	0.385803
ATRX	ATRX	480963	-	alpha thalassemia/mental retardation syndrome X-linked	8.92316	9.20978	8.637	8.02609	8.67554	8.95742	8.66167	9.15917	9.01526	8.83559	8.38863	8.36953	8.86933	8.73126	8.86921	9.06643	8.86225	8.66785	8.79732	9.0337	9.31425	9.0336	9.28324	9.2789	9.04105	8.42768	8.83428	8.48559	8.67179	8.50899	8.65189	8.65202	10.3415	463.684	0.213005	0.140773	0.385803
TXNIP	TXNIP	475829	-	thioredoxin interacting protein	11.5647	10.4652	10.2652	10.4418	9.48046	9.24295	10.5198	11.6144	10.0753	9.22712	8.72472	11.5681	9.0879	10.399	8.64384	10.0767	9.0025	9.51617	11.0406	11.3026	11.5478	11.0571	11.4944	11.3755	9.56788	10.2387	10.3216	11.2183	10.1337	9.31635	9.91342	10.8257	8.9895	1217.97	0.446216	0.141986	0.385803
DLA-79	DLA-79	483594	-	MHC class Ib	9.88671	8.84992	7.12979	5.97902	6.97652	7.71174	6.56013	9.11455	9.78991	7.36653	7.58773	9.59615	7.7044	8.17353	6.69182	8.95952	9.33027	9.78913	9.20545	9.72542	8.99497	9.22157	8.28324	9.38236	7.00542	10.2894	7.08705	10.6633	8.58951	7.88751	7.99672	9.22199	10.0316	364.196	0.585207	0.142444	0.385803
CREBBP	CREBBP	479866	-	CREB binding protein	8.93968	9.14507	8.65336	7.96794	8.26742	8.64317	8.21167	8.8829	8.80102	8.43692	8.11521	8.34629	8.47492	8.56698	8.31667	8.34087	8.76631	8.53064	8.5652	9.14892	8.95743	8.95097	9.4876	9.03426	8.60746	8.83103	8.36715	8.40984	8.42406	8.29559	7.97958	8.49566	9.12959	390.405	0.170289	0.142564	0.385803
INPPL1	INPPL1	485209	-	inositol polyphosphate phosphatase-like 1	9.79587	10.0038	9.85872	10.2168	9.39462	10.2451	9.70853	9.82406	10.0582	9.93622	9.68049	10.9234	10.1543	9.89758	9.7864	9.81299	10.7074	10.2911	10.0713	10.0113	10.118	10.1253	10.4462	10.0784	9.63769	10.8866	9.89327	10.7595	10.0163	10.0072	9.69103	9.83431	11.6394	1102.38	0.242735	0.143609	0.385803
POU2F2	POU2F2	484478	-	POU class 2 homeobox 2	7.77454	8.47141	7.27577	7.6311	7.01289	7.64317	6.82317	8.03962	7.69605	7.28852	7.36252	7.15699	8.95574	7.72477	7.33405	7.87575	9.142	8.38608	8.69582	7.87062	7.97632	8.33995	7.56704	8.17425	7.11454	9.56094	6.9971	7.41372	9.38143	7.67892	7.24644	7.63514	10.3152	243.219	0.550133	0.143894	0.385803
SMARCA4	SMARCA4	476710	-	SWI/SNF related_ matrix associated_ actin dependent regulator of chromatin_ subfamily a_ member 4	9.40582	9.2452	9.2078	9.06475	9.07442	9.47045	9.12898	9.50483	9.29231	9.41872	9.28817	9.26008	9.93036	9.0493	9.1077	9.17237	9.5616	9.20751	9.18452	9.35769	9.47851	9.19873	9.08161	9.19446	9.19581	9.48347	9.18473	9.12486	8.96576	9.30601	9.00521	9.04167	9.51306	614.74	-0.119845	0.147405	0.393316
TLR8	TLR8	100684828	-	toll-like receptor 8	4.89802	4.59928	7.02596	4.88787	4.18747	5.63035	5.35368	5.81014	4.96813	5.44053	5.28817	6.13391	5.2019	4.73771	3.95035	4.85469	5.83988	4.46854	5.75063	4.83959	4.48982	5.41673	8.66657	5.24916	4.19807	6.11091	5.07111	7.85184	4.25778	3.77203	4.00803	5.86961	5.95103	39.297	0.671262	0.149768	0.39771
PALB2	PALB2	608527	-	partner and localizer of BRCA2	7.14595	6.92121	7.18869	7.28912	7.6157	7.04216	7.20783	7.34448	7.11788	7.06346	7.32244	7.2458	7.33038	7.38979	7.67827	7.15093	7.80671	7.59017	7.05729	7.31603	7.26241	6.86654	7.21911	7.07601	7.61761	7.23429	7.44344	7.03443	7.2162	6.71063	7.32996	6.98064	7.16784	151.368	-0.632868	0.157108	0.415215
CYFIP2	CYFIP2	479317	-	cytoplasmic FMR1 interacting protein 2	10.2741	10.2493	9.83434	9.40186	9.81768	10.0721	9.51123	9.87549	10.0449	9.54989	9.71572	9.61155	9.92929	9.64803	9.57606	9.26308	10.0878	9.96986	10.3154	9.84741	9.66141	10.1239	9.08161	9.81829	9.68832	9.33698	9.44962	9.56979	9.47959	9.67892	9.44057	9.55068	9.84486	853.332	-0.163356	0.163577	0.430262
CSF1	CSF1	611795	-	colony stimulating factor 1 (macrophage)	7.35746	7.77492	6.80954	6.79894	6.18747	7.19803	6.7928	8.18098	7.49169	6.32023	6.66455	8.22046	7.07637	7.97475	5.70524	6.50869	7.70238	6.8326	9.19851	7.07091	6.54871	7.7871	7.34464	7.31627	6.53435	7.83494	7.3408	9.5663	7.63755	6.77203	5.73595	7.81071	7.80766	154.322	0.531481	0.16556	0.433424
IL1R2	IL1R2	481330	-	interleukin 1 receptor_ type II	4.48299	4.59928	4.69684	4.72186	3.74386	4.77719	5.17681	5.16161	4.92233	5.2561	4.87313	4.11831	4.8514	4.6308	5.27228	4.81162	4.23843	4.75805	7.06749	5.27022	4.85905	5.41673	7.84714	5.02676	4.83034	5.05844	5.22311	5.39812	4.32191	2.18707	3.17796	4.16435	4.32654	28.3702	0.506077	0.168903	0.43885
SERPING1	SERPING1	475966	-	serpin peptidase inhibitor_ clade G (C1 inhibitor)_ member 1	6.7182	6.94167	7.97853	6.85616	5.77243	8.06617	9.71259	10.2752	7.128	6.77395	7.90514	10.214	8.48367	8.00717	5.40978	7.15954	9.38607	7.32099	9.2238	7.08421	6.59136	8.20384	7.84714	7.55033	6.16154	8.82319	8.91464	12.443	6.2902	7.77203	5.68046	8.35846	8.67821	234.048	0.793784	0.1702	0.43885
MKI67	MKI67	100686578	-	antigen identified by monoclonal antibody Ki-67	9.16715	9.68219	9.63583	10.3587	9.44097	10.1336	9.90117	10.0169	9.63347	10.0947	10.1528	7.99135	10.0696	9.44211	9.95598	8.72433	11.407	10.292	9.57773	8.78363	9.56485	9.85846	8.46012	6.47155	9.67218	10.2765	9.68647	8.10338	9.28619	10.1586	9.70674	9.46892	10.7231	761.489	-0.394548	0.170686	0.43885
IL12RB1	IL12RB1	484828	-	interleukin 12 receptor_ beta 1	4.48299	4.25136	3.95987	3.53424	4.1	3.91046	5.0108	4.20009	4.21606	4.55156	4.04716	4.72403	4.22992	4.10028	4.47391	4.52211	4.80671	4.99906	4.4413	5.63796	5.19026	5.41673	6.08161	4.24916	5.00542	4.69587	4.27969	5.12249	3.79835	4.50899	3.32996	2.96272	5.78597	22.6879	0.459062	0.170796	0.43885
KDM5C	KDM5C	491894	JARID1C|SMCX	lysine (K)-specific demethylase 5C	7.75601	8.29575	7.79276	7.14567	7.56353	8.05661	6.94787	7.61037	7.63347	7.23961	7.20978	7.28125	7.06864	7.47725	7.4422	7.56164	7.36344	6.99906	8.36895	7.58281	7.41265	8.10358	8.28324	7.51505	7.39184	6.91827	7.00552	6.86325	7.97826	7.6465	7.64466	8.17606	8.83961	191.482	0.231295	0.180023	0.460428
MDM4	MDM4	478939	-	Mdm4 p53 binding protein homolog (mouse)	9.78677	9.87008	10.0034	9.20351	9.13343	9.72084	9.2989	9.84394	9.42346	9.35126	9.20978	9.39403	9.0783	9.18539	9.4402	9.69796	9.7035	8.98978	9.88063	9.68889	9.98834	9.61951	9.46012	9.93232	9.28977	9.79941	9.28661	9.01411	9.72167	9.03256	9.52373	9.9204	10.3836	745.313	0.165266	0.181971	0.463274
ISG20	ISG20	488729	-	interferon stimulated exonuclease gene 20kDa	9.24675	8.17994	7.49385	7.21606	6.31917	10.0361	9.37946	10.5558	7.03422	4.49711	5.11129	11.7759	7.37497	5.813	4.85724	5.72142	10.979	5.26824	8.81861	9.74857	10.0303	9.54501	12.1606	6.93366	7.03601	10.1173	10.3441	12.2583	5.35294	5.88751	5.17796	9.13664	9.59644	284.368	0.915665	0.182964	0.463675
BLK	BLK	486080	-	B lymphoid tyrosine kinase	9.2018	9.5096	9.79907	9.61816	9.34674	10.3188	9.26979	9.77871	9.49169	9.92981	9.57499	9.53433	9.5725	9.16158	9.83146	9.61428	9.71024	10.1177	9.48759	9.7062	10.0571	9.69399	8.21911	9.64474	9.6851	9.39895	9.13958	8.84898	9.04152	9.19829	9.46336	9.35503	10.1079	738.343	-0.222193	0.187108	0.472022
NFATC2	NFATC2	485930	-	nuclear factor of activated T-cells_ cytoplasmic_ calcineurin-dependent 2	8.89802	9.32526	8.53478	8.2712	8.08014	8.01282	7.47979	8.58878	8.89591	8.76534	7.3292	8.11831	8.16972	8.46563	7.49725	8.68311	9.03508	9.05573	8.86611	8.93808	8.979	9.00463	8.51457	8.91754	8.40752	9.52756	7.82718	8.28395	8.6501	8.33681	7.64466	8.65481	9.97998	371.581	0.280156	0.19008	0.473641
XCR1	XCR1	484792	-	chemokine (C motif) receptor 1	3.70538	4.43578	3.89847	3.45177	3.95798	4.63035	4.82317	5.16161	4.61199	5.00612	4.58773	5.29519	4.65876	4.83725	4.53531	4.46767	3.96541	4.35751	5.08766	5.07091	4.22679	6.43422	7.34464	4.55728	5.16154	4.76299	4.38661	6.38236	3.79835	3.77203	4.00803	2.96272	5.32654	25.223	0.513902	0.190843	0.473641
IRAK1	IRAK1	492247	-	interleukin-1 receptor-associated kinase 1	7.47545	7.39926	7.14309	6.75663	6.73663	7.25762	6.80299	7.48354	7.09741	6.83009	7.04716	7.09459	7.04518	6.83725	7.00563	6.91697	7.88824	7.13151	6.81256	7.38212	7.37246	7.39903	8.61766	7.08566	7.13353	7.29224	6.90118	6.94065	6.85363	7.09396	6.93877	6.7176	8.94125	146.514	0.226727	0.19132	0.473641
KLRG1	KLRG1	611464	-	killer cell lectin-like receptor subfamily G_ member 1	4.98549	5.28378	4.46237	4.36431	4.22929	4.82299	4.2971	5.6526	3.87502	4.65465	4.17269	5.47739	5.02133	3.83725	4.80833	4.52211	4.13534	4.29862	4.67263	5.22292	4.6053	5.55103	6.92961	4.85684	4.3997	5.66111	4.90118	7.14135	4.32191	3.77203	4.09549	5.16435	4.54893	28.0602	0.52686	0.19167	0.473641
IL17RB	IL17RB	476587	-	interleukin 17 receptor B	7.69244	7.67457	7.60853	8.54173	7.83809	7.38524	7.84307	7.58151	8.06089	7.32023	7.97143	7.45893	7.33038	7.40609	7.60856	8.37085	6.78133	7.24504	7.04702	7.64694	7.58434	7.66651	7.92961	7.85119	7.89295	7.49338	7.80807	7.14135	6.98817	7.80178	7.79593	7.63514	7.57446	197.199	-0.203621	0.192017	0.473641
IRF5	IRF5	482264	-	interferon regulatory factor 5	8.95331	9.09113	8.49125	8.2254	8.49232	9.11071	8.64193	8.46786	9.33008	8.32415	9.06953	9.63092	9.13496	8.63772	8.7769	8.73012	9.53779	9.0952	8.59722	8.98845	9.03672	8.86008	9.00761	9.35469	8.27702	9.24314	8.49513	8.92984	8.51602	9.61333	9.09018	8.62378	11.02	495.022	0.269221	0.199123	0.488591
DOK1	DOK1	483100	-	docking protein 1_ 62kDa (downstream of tyrosine kinase 1)	8.19723	7.87407	8.36926	8.07512	7.85155	7.88908	7.63624	8.05545	8.06089	8.2602	7.65382	8.46511	7.8195	8.27021	7.86921	8.19349	8.74895	8.53064	8.22608	8.42455	8.2132	8.11446	8.08161	8.51148	7.86482	9.45076	7.68254	8.32577	8.01752	8.09396	8.37435	8.38562	9.13818	294.839	0.217745	0.199838	0.488591
CD3E	CD3E	442981	-	CD3e molecule_ epsilon (CD3-TCR complex)	9.57398	9.66537	6.80954	9.70305	11.6209	6.84536	7.26795	9.28083	6.68238	7.74504	5.99712	8.71109	6.31084	8.05448	6.69182	6.74451	7.1878	4.46854	10.7943	8.49095	6.29718	10.9855	8.56704	8.24916	11.4977	6.39102	8.63724	10.0986	9.26391	7.23146	5.84092	8.79053	9.37093	289.574	0.734815	0.200909	0.489054
ITGAL	ITGAL	489905	-	integrin_ alpha L (antigen CD11A (p180)_ lymphocyte function-associated antigen 1; alpha polypeptide)	8.8139	9.134	8.61808	8.39773	8.86984	9.02021	8.73805	9.18578	8.72636	8.53138	8.64572	8.84741	8.53229	8.64116	8.71522	8.39294	9.01162	9.00137	9.22835	8.57812	8.76904	8.91093	9.31427	8.60503	8.87614	8.40684	8.64534	9.36441	9.22251	8.96843	8.62642	8.73618	9.40335	455.934	0.121725	0.204863	0.495282
CD276	CD276	487638	-	CD276 molecule	3.89802	5.14948	4.18226	5.17167	3.85489	5.57788	4.78253	5.12208	5.29006	4.60403	4.63212	5.20946	5.28436	4.83725	4.75771	5.22666	5.16181	4.88358	5.31006	5.22292	4.54871	4.96607	8.00761	5.14224	4.78303	4.94741	4.10281	5.89693	5.04627	4.99442	4.65189	5.10022	5.78597	32.7703	0.31058	0.205252	0.495282
BLNK	BLNK	486814	-	B-cell linker	11.2401	11.6347	11.8605	12.0734	10.8013	11.6372	11.3092	11.3036	11.5484	11.4647	11.1249	11.3107	11.5827	10.6212	11.3254	10.7979	10.7679	11.5266	11.6983	11.1007	11.5103	11.1664	8.21911	11.1714	10.7618	11.1237	11.3741	10.8547	10.6501	11.6238	11.2375	11.4077	10.5633	2293.66	-0.27591	0.206215	0.495335
CIITA	CIITA	490008	-	class II_ major histocompatibility complex_ transactivator	9.58627	9.64055	9.26821	7.45177	8.50939	8.56446	7.85782	9.90781	9.95682	8.64842	7.8685	9.45428	8.69689	9.21345	8.67145	10.2937	8.67966	9.38431	9.97302	9.87445	9.67965	9.25885	8.152	10.0479	8.64763	10.375	8.10281	9.55404	9.58134	9.06971	9.06331	9.69878	9.88878	576.164	0.3382	0.207059	0.495335
LOC100683099	LOC100683099	NA	NA	NA	4.85222	4.25136	3.76722	5.36431	5.3854	4.95228	4.4606	4.99655	4.55309	5.18899	5.49462	5.47739	4.7774	5.25229	5.12028	4.85469	4.08089	4.29862	5.23967	4.63796	4.90486	4.64414	6.75968	4.3804	5.63103	4.55148	3.66671	5.15996	4.49879	4.50899	5.32996	4.81071	4.32654	28.9183	-0.383657	0.2113	0.501709
BST1	BST1	488820	-	bone marrow stromal cell antigen 1	5.18343	5.18424	5.07535	5.22229	4.90736	5.91046	5.60744	5.6526	5.80102	5.49711	5.11129	6.44024	5.48367	5.45392	5.3079	5.01515	5.40282	5.71366	5.27529	5.80788	5.11431	5.94182	7.34464	4.85684	5.26846	5.79541	5.07111	6.02431	4.04627	5.6465	4.70847	5.36871	5.32654	43.4538	-0.296393	0.211532	0.501709
NT5E	NT5E	474984	-	5'-nucleotidase_ ecto (CD73)	6.16481	4.79193	4.37491	5.22229	4.49232	5.24926	6.16104	4.85905	5.77549	5.22294	4.90966	6.03769	5.22992	5.01782	5.03781	4.62521	5.28734	5.03558	6.27529	5.27022	4.81175	5.70304	8.51457	4.61173	5.08559	5.21045	5.84604	6.39812	4.6057	4.18707	4.25596	5.74931	4.82904	39.3544	0.421954	0.215808	0.509673
JAK2	JAK2	484185	-	Janus kinase 2	9.42745	9.39741	9.24527	8.25609	8.91378	9.23662	8.81059	9.46193	9.23959	8.85737	8.84747	9.74449	9.21247	8.92188	9.24497	9.10708	9.14532	8.83778	9.23741	9.72329	9.33322	9.2928	9.86821	9.44743	8.89851	8.95461	8.88531	10.2518	8.96576	8.63001	8.86912	8.89582	9.70158	579.092	0.16667	0.217133	0.510103
CD1E	CD1E	488610	-	CD1e molecule	4.21995	5.00138	3.62283	3.88787	3.90736	5.18055	4.69764	4.47572	5.89887	4.9666	4.54193	4.50164	4.05304	4.51532	4.59421	3.76723	4.46791	7.46854	4.77572	5.27022	4.36429	5.14664	7.21911	4.31627	5.49085	6.13645	4.97157	4.62945	3.12027	3.18707	3.17796	3.44814	4.74157	25.2729	-0.626185	0.217828	0.510103
TNFRSF18	TNFRSF18	606971	GITR	tumor necrosis factor receptor superfamily_ member 18	5.21995	5.51985	3.89847	4.1192	4.1444	4.57788	4.65324	4.81014	6.25353	4.44053	4.11129	6.13391	4.43637	5.38979	4.19828	3.85469	4.13534	5.54655	6.25759	4.77546	4.65975	6.32597	6.34464	4.02676	5.16154	4.21045	5.10281	7.17834	5.12027	4.50899	3.70847	5.42215	5.69577	31.297	0.54617	0.219529	0.5104
MAP2K2	MAP2K2	611939	-	mitogen-activated protein kinase kinase 2	10.7552	10.9193	11.0376	11.0403	10.5959	10.879	10.848	10.8523	10.7519	10.8051	11.0008	10.7502	10.7279	10.8335	10.7966	10.6237	11.0761	11.1483	10.9946	10.6911	10.5914	10.987	11.2109	10.7257	10.5869	11.3857	10.8194	10.9114	10.9487	10.6465	10.62	10.97	12.1002	1908.09	0.130435	0.220265	0.5104
HCK	HCK	485828	-	hemopoietic cell kinase	4.75601	5.34651	5.85064	6.55413	4.34793	6.72988	4.69764	5.95216	5.05559	4.65465	4.54193	5.76467	8.19836	5.93036	4.53531	8.63141	5.70238	7.31357	6.75063	5.17401	5.65975	5.48545	10.2191	6.02676	4.57658	7.8658	5.00552	7.56106	5.2902	4.18707	4.76292	6.05018	6.67231	61.1747	0.707374	0.220714	0.5104
STAT2	STAT2	481111	-	signal transducer and activator of transcription 2_ 113kDa	10.4118	9.88996	9.37067	10.0252	9.12376	9.62066	9.76568	10.6456	9.80102	8.78536	8.67254	10.8656	10.0821	8.63772	8.21245	9.23483	10.4745	9.15452	10.056	10.3848	10.2414	10.3584	9.31427	9.71482	9.24683	10.6255	10.2059	11.3268	8.93277	9.36697	9.01366	10.4115	10.0658	866.326	0.304204	0.223368	0.514395
TNFSF13B	TNFSF13B	485545	-	tumor necrosis factor (ligand) superfamily_ member 13b	6.7182	6.45014	6.19509	5.38668	5.49232	6.72988	7.47979	7.57421	6.15796	5.49711	6.58773	7.92566	6.61694	6.03888	5.70524	6.29079	8.16508	4.03558	7.61123	6.80788	6.42842	7.18846	8.152	6.65126	5.80688	6.1862	6.83664	9.6803	4.96827	6.09396	5.17796	6.9717	6.78597	94.1838	0.496534	0.224872	0.515719
LY96	LY96	610524	-	lymphocyte antigen 96	8.46408	7.6121	8.58192	9.06821	8.17949	8.783	8.93865	8.53712	7.08707	8.68541	8.43322	8.87552	8.35284	7.18775	8.35974	7.88617	8.48374	8.69665	8.64566	8.29331	8.7875	7.62142	8.46012	8.08084	7.93142	8.42768	8.85538	8.7964	7.02717	7.27453	8.16285	8.67971	7.37093	306.861	-0.241289	0.226336	0.515783
CD247	CD247	611571	-	CD247 molecule	4.98549	6.9518	4.80117	6.05081	6.3854	6.19803	6.84307	5.47572	6.85077	7.4691	6.21709	6.66084	5.81488	7.23414	6.14018	6.91697	5.64723	3.17309	7.21236	5.27022	5.11431	8.01338	7.66657	6.93366	6.83034	5.05844	7.18658	6.08401	8.07447	6.77203	6.7495	5.13264	7.58706	81.4886	0.478733	0.226759	0.515783
STK11	STK11	485088	-	serine/threonine kinase 11	10.497	9.83905	9.96923	10.1781	9.63722	9.51822	9.61759	10.2628	9.71297	9.88811	9.55496	9.6185	9.70814	9.99105	9.71522	9.87706	9.94078	10.333	10.2066	10.2199	10.029	9.82073	10.2675	10.0528	9.70903	10.5032	9.70982	9.9607	10.0745	9.76449	9.63374	10.0712	10.2414	984.426	0.112023	0.231443	0.524289
IGF2R	IGF2R	484067	-	insulin-like growth factor 2 receptor	7.92039	8.33108	7.62757	7.6217	7.93605	7.42291	8.4148	8.41568	8.78512	7.8947	7.32244	7.99135	6.72915	8.02839	7.92189	7.37456	7.0243	6.93282	7.64566	7.68235	7.8764	8.2735	9.34464	7.82262	8.12407	7.50323	8.24103	8.29241	8.25778	8.35699	7.9564	8.14858	7.16784	237.298	0.211099	0.23267	0.524925
IL2	IL2	403989	-	interleukin 2	7.69244	7.67457	7.20146	7.17809	7.03074	7.34656	6.99309	7.8348	7.45998	7.38163	7.03894	7.37611	7.33683	7.26127	7.16952	7.41108	7.44654	7.44836	7.71864	7.74229	7.44402	7.76654	8.21911	7.26623	7.15226	7.91089	7.08705	8.02938	7.27408	7.23146	7.11656	7.5833	7.66044	173.515	0.123371	0.234671	0.527298
ICAM1	ICAM1	403975	ICAM-1	intercellular adhesion molecule 1	6.81689	6.50617	6.60373	6.39773	6.47504	6.23238	6.74071	8.28755	6.9905	6.53814	6.73748	7.83315	7.78686	7.27021	6.57971	7.06185	7.23843	7.19747	8.36482	6.90099	7.13368	7.04787	7.34464	7.32445	6.4153	8.004	7.12615	9.61771	6.35294	6.77203	6.13731	7.46097	6.62422	136.099	0.429266	0.237021	0.530429
BTK	BTK	492019	-	Bruton agammaglobulinemia tyrosine kinase	11.4937	11.4915	11.2086	10.8466	11.0982	11.3023	10.9701	11.0587	11.4848	11.0809	11.1585	11.0485	11.6594	11.0648	10.8617	11.1488	11.2512	11.2601	11.3787	11.2997	11.3306	11.0926	8.71388	11.2684	10.7717	11.0221	10.9646	10.6261	10.9023	11.2342	11.1244	11.4393	10.757	2154.52	-0.193875	0.239037	0.532794
CLEC4A	CLEC4A	100685575	-	C-type lectin domain family 4_ member A	5.57045	5.90045	4.76722	5.55413	4.68497	5.91046	4.97517	5.53712	4.61199	5.1186	4.54193	5.72403	4.92179	5.01782	4.85724	5.38194	5.53019	4.96158	5.5027	5.52548	5.76284	5.67389	7.92961	5.90123	4.78303	5.34795	4.74918	5.19649	5.32191	4.50899	4.59299	5.19538	6.8501	40.6652	0.279367	0.240283	0.533429
SELL	SELL	480080	-	selectin L	12.8122	12.3558	12.8594	11.5035	12.7823	12.6007	12.215	11.8241	10.9165	12.3307	12.916	12.599	13.2213	12.3421	12.6412	13.0801	12.5107	13.0418	12.4028	12.8253	11.5568	11.8455	11.8838	12.7412	12.7285	13.3108	11.8495	12.1055	12.3857	10.0758	12.226	13.0122	10.4847	5051.93	-0.268783	0.242223	0.535592
BID	BID	100683675	-	BH3 interacting domain death agonist	9.55445	9.14728	9.85772	9.84409	9.21505	9.2067	9.4098	9.40543	9.36259	9.60564	9.51551	9.47126	9.55738	9.18066	9.34909	9.69352	9.17649	9.46352	9.63027	9.28757	9.41067	9.12258	8.88896	9.09046	8.95829	9.13328	9.45884	9.38236	9.21409	9.67088	9.43848	10.2323	7.67231	653.364	-0.169741	0.243501	0.536282
KLRB1	KLRB1	100684789	-	killer cell lectin-like receptor subfamily B_ member 1	4.75601	4.18424	4.4193	3.94927	4.1444	5.31485	4.8627	4.99655	4.96813	4.49711	4.58773	4.54894	4.11444	4.78834	4.70524	4.85469	4.42484	4.23722	6.22152	5.12338	4.81175	5.7871	7.08161	5.02676	4.73412	4.88852	4.82718	5.42915	4.49879	4.18707	2.81539	4.22575	4.74157	26.9107	0.357427	0.245235	0.537966
B2M	B2M	478284	-	beta-2-microglobulin	16.0107	15.801	15.4649	15.3502	15.1751	15.1332	15.5124	15.9918	15.7353	15.0503	14.6091	15.2264	15.3958	15.0413	14.6674	15.3967	15.0672	14.3113	15.6204	16.0004	15.5832	16.0046	15.6575	15.7346	15.1619	14.9754	15.5814	16.2379	14.9571	15.2574	14.9359	16.0657	13.7802	41715.5	0.203014	0.247675	0.539915
ICAM4	ICAM4	611265	-	intercellular adhesion molecule 4 (Landsteiner-Wiener blood group)	4.42159	4.03985	5.04733	5.49359	6.01887	4.46685	4.60744	4.99655	4.87502	4.92595	5.34262	5.20946	5.61694	5.57421	5.53531	6.69796	4.66585	6.23722	5.5027	4.63796	5.42842	4.22911	6.34464	6.08566	5.49085	5.51301	4.82718	5.00384	5.12027	4.18707	5.56262	4.44814	5.44201	36.7553	-0.392255	0.248069	0.539915
DLA88	DLA88	474836	DLA-88	MHC class I DLA-88	12.5804	13.1158	12.464	11.8864	11.9891	12.4366	11.3576	12.7378	13.3568	12.0237	11.3368	12.7279	12.5044	12.3078	11.47	11.3156	12.2187	11.6617	13.047	12.3199	12.1711	13.4152	11.6239	11.7345	12.2596	12.1412	11.4098	13.2236	12.5651	12.9327	11.848	13.3547	12.4228	5049.13	0.246248	0.251195	0.540047
ADA	ADA	477236	ADA-like	adenosine deaminase	8.26435	7.90567	8.01153	8.55413	8.15529	8.2067	7.71933	8.37842	8.11788	7.41138	8.86618	8.18346	9.0333	7.90764	7.26323	7.07101	8.13534	8.19747	8.52876	8.54485	8.17632	8.39457	9.18595	7.62502	8.0208	8.89601	7.74416	9.21664	7.68099	7.96843	7.79593	8.55965	8.42106	291.248	0.198047	0.251564	0.540047
CCR6	CCR6	484080	-	chemokine (C-C motif) receptor 6	10.3818	9.79615	10.1505	8.77794	10.0658	9.59118	9.18267	10.3108	10.3158	9.99389	10.5448	8.87552	9.64971	9.76641	9.37452	10.4245	9.77705	10.7533	9.08013	10.3522	10.3561	9.24406	6.92961	10.1776	10.0233	10.1893	8.71368	8.02938	9.21409	9.80912	9.21505	10.4081	7.9314	785.98	-0.394301	0.251842	0.540047
CTSG	CTSG	608543	-	cathepsin G	3.89802	4.25136	3.54483	3.45177	4.26993	4.77719	4.65324	4.70705	4.29006	3.9666	4.39509	4.50164	4.7774	4.83725	5.85724	4.72142	4.62838	5.03558	3.82463	5.12338	4.54871	5.61377	7.92961	4.24916	4.04606	5.004	5.43723	6.38236	3.49879	3.77203	3.00803	3.34123	5.78597	24.4196	0.503631	0.252022	0.540047
VEGFA	VEGFA	403802	VEGF	vascular endothelial growth factor A	4.59846	5.34651	5.69684	5.22229	4.68497	6.29873	5.51123	5.99655	5.52272	5.62956	5.31565	5.9346	6.15883	5.45392	4.99474	4.89651	5.60927	5.35751	4.67263	5.63796	4.90486	5.05918	8.51457	5.47155	5.68349	5.47348	5.729	6.23211	3.96827	6.09396	4.46746	6.05018	6.59956	46.495	0.341037	0.25345	0.541018
CXCL16	CXCL16	607514	-	chemokine (C-X-C motif) ligand 16	7.30741	7.21819	7.80117	7.86416	7.01887	7.26594	7.32567	7.79136	7.61918	6.75087	7.68576	7.92566	8.48076	7.57421	6.85724	6.88617	7.91572	8.41756	8.86611	7.44531	6.59136	7.82737	7.66657	7.09524	7.37598	8.18007	7.30035	9.41178	6.91729	7.39652	6.70847	8.78545	8.876	199.591	0.337781	0.258067	0.546971
CXCL10	CXCL10	478432	-	chemokine (C-X-C motif) ligand 10	7.47545	7.52664	6.39728	8.20351	4.82792	6.93152	8.69216	9.75467	7.89294	5.55156	5.14232	11.9051	10.3536	5.51532	3.75771	6.07101	10.0573	4.23722	10.1751	7.37131	7.59136	10.0293	6.75968	6.14224	7.00542	10.1412	10.7734	14.9086	6.6057	5.50899	6.85352	9.49721	10.1231	234.282	1.24111	0.25821	0.546971
CCR1	CCR1	484791	-	chemokine (C-C motif) receptor 1	8.88955	9.27776	8.7843	7.60748	7.10563	8.07566	7.96613	8.94368	9.59201	8.92595	9.48558	6.88015	8.6639	8.0493	7.7119	8.39658	8.68423	10.5298	8.03668	9.29617	8.73141	8.82737	9.88896	8.68973	8.25118	11.527	8.468	9.03695	8.08837	8.50899	6.99672	8.75192	8.99896	403.55	0.388808	0.260948	0.550669
DLA-DRA	DLA-DRA	481731	DLA-DRA1	MHC class II DR alpha chain	15.4845	15.2989	13.8145	13.4294	14.3027	14.1639	13.8051	15.0908	15.1905	14.4604	13.8677	14.6188	13.3688	14.9135	14.2693	15.5026	14.1209	14.4659	15.1475	15.1933	15.1006	15.0156	11.6239	15.3578	14.0617	15.1644	13.8863	14.9097	15.3684	14.8903	14.7558	14.9291	14.9399	24170.9	0.270199	0.264266	0.55556
TLR1	TLR1	488834	-	toll-like receptor 1	10.6989	10.4204	10.5035	10.4689	10.4197	10.2987	9.89998	10.3348	10.3113	10.6406	10.747	9.86621	11.5557	10.0558	10.0298	10.7294	10.3178	10.8519	11.0958	10.8208	10.7898	9.99876	9.34464	10.7794	10.2982	10.4872	10.0969	10.4118	10.0791	10.1471	10.0862	10.2011	9.33403	1320.91	-0.183268	0.266495	0.558131
PIN1	PIN1	484963	-	peptidylprolyl cis/trans isomerase_ NIMA-interacting 1	8.50535	8.52324	8.89454	9.0473	8.44873	8.68718	8.61325	8.69025	8.58652	8.79102	8.93424	8.98276	8.56565	8.58857	8.62631	8.66204	8.95788	8.87353	9.00255	8.75482	8.75348	8.8889	8.61766	8.34468	8.50913	9.57268	8.77892	9.14836	8.83177	8.75692	8.44682	8.80318	9.60885	440.113	0.12932	0.271783	0.567067
IRF4	IRF4	100684399	-	interferon regulatory factor 4	8.18804	7.52664	7.66031	7.59793	7.1	7.93674	7.58988	8.79451	7.79468	7.9052	8.12689	7.7394	8.26757	7.52281	8.03781	7.88097	8.45726	8.22145	8.17513	7.45558	8.97364	8.01338	7.75968	7.26623	7.3024	9.49585	7.7188	7.50392	8.45656	8.23146	8.01366	7.24812	9.64546	253.901	0.286213	0.273481	0.567076
PRKCE	PRKCE	609934	-	protein kinase C_ epsilon	8.97484	8.91863	9.03312	8.25913	8.35739	9.20454	8.52052	8.23756	9.41108	8.37032	8.13076	7.14934	7.00521	9.18539	8.90455	9.03167	6.8723	5.54655	9.08516	8.94538	7.93828	9.2904	9.94951	8.84268	8.32735	7.07174	8.80325	7.46702	9.60409	9.24235	8.93581	8.76749	8.40691	356.682	0.305138	0.275547	0.567076
ATG5	ATG5	610868	-	autophagy related 5	9.07045	9.04222	9.30269	9.31268	9.00689	9.32881	9.25502	9.30971	9.11024	9.357	9.32244	9.39403	9.26926	9.30322	9.11526	8.94962	8.42484	9.22541	9.33348	9.31038	9.33112	9.20639	9.08161	9.0015	8.93953	8.75477	9.37691	9.54345	9.0078	8.96843	8.92689	9.29004	8.18452	561.063	-0.10886	0.276026	0.567076
TNKS	TNKS	475603	-	tankyrase_ TRF1-interacting ankyrin-related ADP-ribose polymerase	7.46788	8.46788	7.60373	7.53924	7.32882	7.51648	7.35368	8.31848	7.61199	7.57803	7.12689	6.58343	7.6994	7.60984	7.6014	7.93715	7.86023	7.31357	7.40959	8.07758	8.20407	8.59446	8.46012	8.00659	7.56963	8.13645	7.6291	7.14135	7.49879	7.09396	7.13731	7.57743	8.54893	205.779	0.175887	0.277814	0.567076
CD1C	CD1C	488609	-	CD1c molecule	7.29034	5.28378	5.2818	5.7737	7.79697	8.39285	7.16894	6.73352	6.91065	6.51092	8.14232	6.97845	8.05304	6.82518	8.12028	5.35219	7.80251	9.59017	6.4569	8.03713	8.19026	5.55103	7.08161	6.45675	8.27702	7.93291	7.9368	6.53277	6.56653	5.35699	7.41742	3.72825	5.69577	123.318	-0.513175	0.278206	0.567076
PECAM1	PECAM1	610775	-	platelet/endothelial cell adhesion molecule 1	9.04777	9.38812	7.65103	6.60271	5.6078	7.36215	7.4346	9.09427	8.01253	7.42603	8.53902	7.36293	9.16429	8.66507	5.83299	7.9271	8.58257	10.3098	8.63541	9.21689	8.72823	8.62904	10.1859	8.67382	6.00542	11.3554	7.31396	8.90798	6.2902	8.23146	5.68046	6.9717	8.24937	273.144	0.493094	0.27918	0.567076
CD164	CD164	475020	-	CD164 molecule_ sialomucin	11.0915	11.1891	11.2243	11.4131	11.0125	10.8103	11.2541	11.0581	11.387	11.4392	10.9966	10.9833	10.861	11.449	11.2655	11.3213	10.0826	10.7608	10.695	11.3384	11.2172	11.2297	9.54104	11.306	11.0977	10.2059	11.2375	10.8237	11.1298	11.2451	11.0052	11.261	9.18866	2010.54	-0.182052	0.27929	0.567076
PDCD1LG2	PDCD1LG2	609699	-	programmed cell death 1 ligand 2	6.85222	5.96185	6.25755	6.35299	5.50939	6.08978	6.59576	7.70035	6.47593	5.70356	6.35591	7.1872	7.02133	6.53027	5.99474	5.87575	7.22594	6.13992	7.55436	7.03027	6.39671	6.32597	7.66657	6.6382	5.9636	7.14905	6.47407	8.90247	5.55323	5.35699	5.49988	6.79053	7.20101	94.0631	0.344127	0.279962	0.567076
ABCB1	ABCB1	403879	MDR1|p-gp	ATP-binding cassette_ sub-family B (MDR/TAP)_ member 1	5.18343	4.92121	4.3291	3.88787	4.0542	4.77719	3.82317	5.03962	4.21606	4.49711	4.34262	4.17971	4.43637	4.73771	4.19828	4.41108	4.77277	7.69665	6.23967	4.95988	4.42842	5.51861	6.92961	4.55728	4.04606	5.21045	3.90118	5.26688	4.55323	3.77203	3.00803	4.28464	4.9115	25.9875	-0.531851	0.282654	0.570447
EP300	EP300	100684945	-	E1A binding protein p300	9.96411	10.0505	9.66608	9.71304	9.4696	9.60435	9.31324	9.96199	9.73134	9.72	9.30541	9.37282	9.73893	9.62559	9.39329	9.43434	10.0207	9.79846	9.75694	10.0709	9.99099	9.87616	9.92961	10.1922	9.69951	10.3301	9.68254	9.61096	9.56984	9.58795	9.24165	9.53712	9.47289	837.587	0.0979572	0.29258	0.58834
FAT1	FAT1	475621	FAT	FAT atypical cadherin 1	4.29034	4.43578	4.07535	3.88787	3.55943	6.70564	4.65324	6.16161	4.42756	4.38163	4.04716	4.54894	4.11444	4.88455	4.53531	4.22666	5.48897	3.71366	6.344	4.48595	3.71221	4.64414	8.46012	4.85684	4.3997	4.30356	4.38661	5.08401	4.19066	4.77203	3.17796	6.13264	4.54893	26.2872	0.53422	0.293961	0.588984
SOCS1	SOCS1	490006	-	suppressor of cytokine signaling 1	6.52738	6.85801	7.15627	6.35299	5.75821	6.34656	6.47342	8.41568	6.47593	6.42603	5.014	8.25296	6.74865	5.25229	4.53531	5.60012	7.03866	8.20551	8.10756	6.04395	7.48229	7.44289	7.34464	6.24916	6.19807	8.43798	7.45577	9.26902	5.6057	5.99442	5.36558	8.37211	5.0635	105.665	0.503429	0.295177	0.588991
CD19	CD19	607898	-	CD19 molecule	9.83613	10.3311	9.65219	9.53424	10.0629	10.2099	10.168	10.0711	10.2326	9.82181	10.3393	10.049	10.0773	10.1263	10.134	10.3625	10.1261	9.66202	9.68427	10.1314	10.1468	10.3789	7.34464	9.99767	10.2425	9.6655	10.2788	9.33399	10.3229	10.0636	10.062	9.8684	10.6723	1002.51	-0.655144	0.296995	0.588991
TICAM1	TICAM1	611852	-	toll-like receptor adaptor molecule 1	5.14595	5.37689	4.86676	4.61224	5.52627	4.72988	5.11268	4.59601	4.92233	5.52459	5.17269	5.42764	4.17333	5.54507	5.65079	4.67412	5.1878	5.35751	4.82463	5.17401	4.81175	5.51861	6.56704	4.85684	5.16154	5.21045	5.03868	4.96202	5.75254	5.35699	5.21748	4.34123	4.64847	34.8375	-0.245861	0.297148	0.588991
CCR5	CCR5	484789	GPCR	chemokine (C-C motif) receptor 5	7.26435	6.87939	5.94476	6.2712	6.99482	6.82299	6.80299	7.28308	6.07666	7.2724	7.17269	5.89853	7.46611	6.12018	6.40978	6.10708	7.16835	8.20951	6.7881	7.4759	6.92723	7.18846	7.84714	6.06629	7.49085	9.38037	7.07111	7.87456	6.19066	6.43499	6.29343	5.68518	6.4695	118.55	0.323811	0.299525	0.590361
PDGFRA	PDGFRA	442860	-	platelet-derived growth factor receptor_ alpha polypeptide	4.06795	4.18424	4.50419	4.06475	4.00689	5.68097	5.65324	6.25594	5.05559	4.75087	4.94528	5.29519	4.92179	5.88455	3.95035	4.81162	5.40282	4.66785	5.08766	5.01647	4.90486	3.75962	6.56704	5.24916	4.51999	5.30356	4.70854	7.03443	4.12027	4.99442	3.46746	7.70688	4.74157	32.1928	0.509912	0.300138	0.590361
HRAS	HRAS	403735	H-RAS	v-Ha-ras Harvey rat sarcoma viral oncogene homolog	7.25558	7.78061	7.57948	8.25609	7.30457	7.89446	7.70309	7.86505	7.34317	7.91041	7.48255	6.72403	7.73405	8.15436	7.67827	7.84404	7.38607	7.53383	7.65245	7.5352	7.84737	8.24406	8.51457	7.14224	7.36799	8.95461	7.95429	7.05447	7.66253	7.09396	7.14758	7.60657	9.04536	208.606	0.18804	0.302055	0.590361
AICDA	AICDA	442983	AID	activation-induced cytidine deaminase	4.29034	4.43578	4.12979	4.00817	4.22929	4.57788	5.04556	4.53712	4.96813	5.00612	5.11129	4.76467	4.65876	5.05964	5.4422	4.93715	4.83988	4.80112	5.04702	5.27022	4.29718	5.48545	7.21911	4.31627	4.73412	4.47348	4.53345	4.82876	3.79835	4.18707	4.09549	3.72825	7.54893	27.8612	0.403377	0.302095	0.590361
DLA-DOB	DLA-DOB	607786	-	major histocompatibility complex_ class II_ DO beta	10.3959	9.57656	7.98593	5.17167	8.4015	8.58455	7.2753	10.1701	10.2901	8.63272	5.36909	9.0866	7.48948	9.63253	8.16952	10.4968	8.48374	9.94608	10.0263	10.4492	10.2268	8.9357	7.92961	10.6618	8.43838	10.1893	6.54504	8.66572	10.0151	9.63828	9.06331	9.90053	9.7887	497.495	0.434235	0.305507	0.592904
CASP3	CASP3	403567	-	caspase 3_ apoptosis-related cysteine peptidase	7.61912	7.80873	7.441	7.9189	7.82452	8.17614	7.76699	8.3272	7.63347	6.88413	7.40791	8.02937	7.31738	7.35662	7.8021	6.98639	6.46791	6.35751	8.86902	7.82382	7.8415	8.38111	7.46012	7.69604	7.88176	6.90347	8.22311	8.64605	7.6057	7.67892	8.04145	8.03739	6.76394	203.097	0.300375	0.305533	0.592904
LCP1	LCP1	476921	-	lymphocyte cytosolic protein 1 (L-plastin)	11.7807	12.0937	11.7292	11.7935	11.5961	12.1477	11.5382	12.0843	12.0389	12.2145	12.4445	11.6786	12.079	11.593	11.6646	10.993	12.2448	12.1519	11.8103	12.1113	12.0296	12.2413	11.8258	11.7961	11.5882	11.6362	11.8141	11.9805	11.2685	11.8182	11.2169	11.6123	12.0669	3663.12	-0.110711	0.307484	0.593018
DLA-12	DLA-12	541592	-	MHC class I DLA-12	10.7451	11.1099	9.7683	10.0526	9.54398	10.1268	10.3354	11.1989	11.3052	9.90781	7.45192	11.129	10.7613	9.75532	10.134	10.939	9.99239	10.5932	11.1787	10.5328	10.9823	11.3083	9.25153	11.2116	9.67055	10.5739	10.393	11.4708	10.1382	11.0909	10.7878	10.7835	9.78597	1374.36	0.256477	0.307728	0.593018
PRKCD	PRKCD	494005	-	protein kinase C_ delta	10.2132	9.73004	9.96175	10.3287	9.36327	10.7537	10.268	10.4787	10.0884	10.4788	10.5103	10.7858	10.055	9.73932	10.3405	10.1335	10.6496	11.0563	10.5027	10.3314	10.7266	9.80065	9.31427	10.1821	9.43647	11.2261	10.2508	10.6674	9.40197	9.58795	10.0234	9.8207	9.69868	1159.25	-0.178958	0.311754	0.598634
MCAM	MCAM	489368	-	melanoma cell adhesion molecule	4.80491	4.43578	4.66031	4.22229	3.62356	6.46685	4.8627	5.30971	4.72302	5.0446	4.49462	4.17971	4.61694	5.86109	4.90455	4.62521	5.1878	4.75805	4.5027	4.56395	4.22679	4.38111	9.08161	4.31627	3.9636	5.30356	4.70854	4.78145	4.19066	3.18707	3.32996	4.54768	3.9115	26.365	0.571985	0.3128	0.598634
NFKB2	NFKB2	486858	-	nuclear factor of kappa light polypeptide gene enhancer in B-cells 2 (p49/p100)	10.8653	10.884	10.7959	10.5756	10.083	10.6495	10.4231	10.6809	10.9099	10.3281	10.2271	10.2969	8.92608	10.3867	10.2869	10.5738	10.7495	10.9298	10.9297	10.5096	10.6903	10.6099	9.64232	10.5882	10.2238	11.4348	10.648	11.104	10.6097	10.3112	9.92838	10.4729	11.6642	1492.59	0.169207	0.317648	0.605823
CD2	CD2	607448	-	CD2 molecule	9.31798	9.6025	10.1636	8.61461	9.99027	10.3583	9.8443	9.45995	7.88102	9.68084	8.32582	8.8042	7.68429	10.0428	9.9741	8.10262	8.88029	7.90348	10.3388	8.95265	7.76284	10.094	9.00761	8.83412	9.89989	9.14276	9.8248	10.2066	10.718	8.16435	10.215	9.2201	9.80766	629.289	0.284361	0.320328	0.607434
STAT5B	STAT5B	490969	-	signal transducer and activator of transcription 5B	7.40582	7.36178	7.04024	6.45177	7.10563	6.84536	6.81312	7.28308	7.46798	7.29652	7.12689	7.30899	7.46611	7.10028	6.79584	7.33708	7.05287	7.29108	7.4413	7.48595	7.35607	7.56698	8.75968	7.27469	7.25984	7.53238	7.04686	7.48927	7.02717	6.88751	6.49988	7.17217	6.62422	148.194	0.118236	0.320682	0.607434
AXL	AXL	484490	-	AXL receptor tyrosine kinase	4.29034	4.83632	4.18226	4.06475	4.00689	5.46685	5.0108	5.73352	4.29006	4.38163	4.28817	5.42764	4.92179	4.88455	4.40978	3.46767	5.48897	3.62055	5.67263	4.83959	4.54871	4.91716	5.34464	4.24916	3.78303	4.004	4.70854	7.45199	3.6057	3.77203	2.00803	4.85024	6.26514	24.7627	0.513116	0.323221	0.608482
CD68	CD68	489476	-	CD68 molecule	7.79889	7.85801	7.90629	7.82783	6.97037	8.32284	8.17681	8.95497	7.67549	7.57803	7.63212	8.26717	7.8782	7.58857	7.25413	7.83869	8.74239	7.8634	8.54345	7.4759	7.54148	7.97804	9.66657	7.86246	7.35995	8.95101	7.25168	9.33809	6.39826	7.54462	7.54719	7.88396	8.70736	246.42	0.231928	0.323428	0.608482
SLAMF1	SLAMF1	403642	SLAM	signaling lymphocytic activation molecule family member 1	6.43718	5.25136	4.37491	3.06475	5.62356	4.99292	4.97517	4.47572	5.36045	4.44053	4.17269	4.34963	5.02133	6.23414	4.99474	5.01515	5.55037	4.80112	6.6991	5.83959	4.42842	6.12527	6.56704	5.61173	5.00542	4.11091	4.62365	5.36641	6.49879	4.50899	4.65189	5.88872	5.64847	36.0777	0.389076	0.326808	0.612765
TNFSF8	TNFSF8	612608	-	tumor necrosis factor (ligand) superfamily_ member 8	5.02731	6.56011	4.76722	4.75663	6.13343	5.14492	5.92003	4.81014	5.82611	6.17171	5.65382	4.88015	3.8514	6.19714	5.80833	6.30638	4.77277	5.54655	5.77572	5.36042	4.22679	6.94182	7.92961	6.21439	5.83034	6.66111	6.37367	5.30083	6.20774	5.18707	4.81539	6.08373	4.9895	49.7747	0.298806	0.328015	0.612957
TP63	TP63	488125	TP73L	tumor protein p63	6.61227	6.20132	6.75861	6.44113	1.68497	5.99292	4.8627	7.79136	5.25353	2.79667	4.94528	3.29519	4.92179	4.17828	3.85724	6.50869	5.66585	6.75805	6.14656	6.85519	8.17632	6.14664	8.92961	3.9443	3.19807	6.90347	6.52177	4.26688	1.79835	6.18707	5.00803	6.62947	3.32654	42.5484	0.621457	0.333378	0.618493
GSK3B	GSK3B	478575	-	glycogen synthase kinase 3 beta	8.63612	8.38812	8.77579	7.69074	8.324	8.2906	8.11677	8.77234	8.23492	8.45845	8.07155	8.25296	8.45725	8.38157	8.21714	8.3025	8.63075	8.48184	8.5027	8.70834	8.57728	8.214	8.61766	8.37254	8.44599	8.19837	8.29006	8.53277	8.1382	8.31635	7.92092	8.4352	7.62422	325.111	-0.095274	0.334065	0.618493
TIRAP	TIRAP	609544	-	toll-interleukin 1 receptor (TIR) domain containing adaptor protein	5.98549	6.25136	5.4193	5.66809	5.28983	6.03245	5.67561	5.99655	5.94541	6.08207	5.49462	5.78457	6.5407	6.10028	5.97272	5.29079	5.82339	5.77974	6.56159	6.33839	5.68622	6.24901	8.08161	6.23188	5.70903	6.32592	5.48614	6.17834	5.82071	4.77203	5.49988	5.44814	6.62422	61.5557	0.157608	0.334751	0.618493
IGHM	IGHM	NA	NA	NA	15.1031	15.7351	6.52465	7.02965	7.79	7.12677	8.21549	15.2108	14.7778	14.9077	6.84512	7.20946	5.93887	14.3348	15.2546	14.4739	14.1517	15.3812	12.3255	15.2021	14.8261	15.5624	11.6484	15.0083	7.57658	15.8636	7.60716	7.95138	14.3903	14.4756	15.0923	8.61233	14.3104	4136.06	1.27596	0.335435	0.618493
TNFAIP3	TNFAIP3	484006	-	tumor necrosis factor_ alpha-induced protein 3	8.40582	8.03985	7.96736	7.88787	7.48802	7.72988	7.82817	8.64216	8.45998	8.05406	7.81655	8.06642	7.93462	8.13493	7.53531	7.78959	8.65657	7.37187	8.65583	8.10393	8.0186	8.39903	8.152	8.10951	7.56264	9.01092	8.34412	9.09131	8.08837	7.94195	7.14758	7.86961	8.20918	269.879	0.166186	0.338507	0.622091
CCL13	CCL13	445451	MCP-4	chemokine (C-C motif) ligand 13	6.23787	6.39184	5.441	5.85616	5.66986	6.4377	6.35368	6.69363	6.61199	6.44053	6.014	6.25296	6.02133	6.27021	6.47391	6.21017	6.25081	6.54655	6.02626	6.97424	6.50477	6.77343	7.84714	6.55728	6.00542	6.79541	6.22311	7.10338	5.70524	6.50899	5.78939	5.94457	6.52293	81.4106	0.138042	0.34138	0.6253
TYROBP	TYROBP	476477	-	TYRO protein tyrosine kinase binding protein	7.41372	7.55348	7.95987	7.48325	6.20853	7.52343	7.26795	7.81014	6.97936	6.72741	7.07155	8.16839	8.22992	7.60984	6.48951	6.69796	8.19102	11.8387	8.61123	7.19867	6.68622	7.50212	12.1901	7.35669	6.26846	9.43026	7.23746	9.9393	6.4277	6.43499	6.25596	7.94	8.29616	211.902	0.555439	0.344291	0.626992
CREB1	CREB1	607922	-	cAMP responsive element binding protein 1	9.34717	9.49063	8.69458	9.2285	8.97037	9.03001	8.78253	9.20482	9.11534	9.08899	8.84512	8.70849	9.0667	9.02575	9.14511	8.93965	9.27071	9.10382	9.07256	9.30471	9.15752	9.56301	9.21911	9.24916	8.9476	9.54196	8.77892	8.79937	9.22041	8.95525	8.77952	9.07124	9.81035	551.394	0.0896255	0.344853	0.626992
LOC475935	LOC475935	475935	-	interferon-induced transmembrane protein 1-like	8.68919	8.82535	8.47557	9.0578	8.57978	9.18274	8.92237	8.99108	9.09741	9.04934	8.41428	8.9501	8.62487	8.92188	8.88404	8.96444	8.10837	8.80641	8.85143	9.24972	8.95198	9.07041	7.21911	8.80521	8.61085	9.75064	8.80807	8.44442	9.04152	8.78698	8.80569	8.7256	8.39263	442.543	-0.52395	0.345693	0.626992
IDO2	IDO2	482846	INDOL1	indoleamine 2_3-dioxygenase 2	4.21995	4.18424	4.3291	4.00817	3.1	5.1084	4.93865	4.99655	5.13806	4.75087	4.58773	4.4021	3.98891	4.32267	4.95035	4.76723	3.83988	4.52101	4.67263	5.22292	4.54871	4.75962	8.08161	4.02676	4.83034	4.004	3.97157	4.82876	4.25778	3.77203	3.70847	4.49877	5.26514	23.6493	0.291379	0.3479	0.627395
STAT6	STAT6	100142679	-	signal transducer and activator of transcription 6_ interleukin-4 induced	10.4078	10.541	10.4028	10.5254	10.3088	10.5737	10.4338	10.5268	10.2443	10.4387	10.6923	10.2777	10.64	10.4192	10.54	10.9176	10.7091	10.8647	10.4999	10.3835	10.5835	10.4896	10.6666	10.4962	10.423	10.7034	10.5835	10.1818	10.3852	10.6383	10.5892	10.3343	10.4069	1458.18	-0.0538018	0.348176	0.627395
DUSP1	DUSP1	489117	-	dual specificity phosphatase 1	7.21091	5.74612	6.67869	8.35015	5.62356	7.23238	6.47342	8.06068	6.21606	6.39658	7.83566	7.47126	6.81488	6.67182	6.4422	7.79513	6.44654	6.81169	8.05216	6.91594	7.19026	6.30711	9.84714	6.47155	6.3997	8.29224	6.73912	6.74493	6.19066	4.77203	6.57789	7.47999	7.0635	123.567	0.321828	0.352697	0.632492
ZEB1	ZEB1	477966	-	zinc finger E-box binding homeobox 1	8.40582	8.23487	7.97482	7.15873	7.73663	7.71781	7.35368	8.15183	8.40276	7.95149	7.33592	7.32267	7.32389	7.72477	7.8021	8.048	7.67966	7.55915	8.1892	8.22892	8.38059	8.12527	7.84714	8.41143	7.75266	8.39102	7.75418	7.46702	8.14264	8.20943	7.74274	8.00273	7.63639	236.192	0.158051	0.353284	0.632492
CCR4	CCR4	403541	-	chemokine (C-C motif) receptor 4	7.79284	8.16697	6.60373	7.33009	8.30946	8.03731	5.20783	6.16161	6.27191	8.3741	6.94528	3.50164	2.98891	8.3054	8.21245	6.42544	3.83988	4.03558	7.57595	7.25854	5.19026	7.71739	6.08161	7.83412	7.90956	4.11091	4.33414	4.39812	7.54654	6.50899	7.29343	5.03311	4.82904	82.5754	-0.547548	0.35584	0.63434
APOE	APOE	476438	-	apolipoprotein E	12.1727	12.7056	12.5486	12.0113	11.8586	12.5347	13.4494	13.8327	12.6792	12.4549	12.6496	12.9321	12.4764	12.7841	12.4586	12.887	13.3236	12.7886	11.6622	12.2431	12.3397	12.9055	12.0995	12.9077	12.161	14.392	11.6845	12.4551	11.1298	12.4362	12.1754	12.8429	11.8475	5956.67	-0.20897	0.357398	0.63434
CD40	CD40	403469	TNFRSF5	CD40 molecule_ TNF receptor superfamily member 5	9.76376	9.134	9.51062	10.1091	9.45205	9.56277	9.80426	9.59962	10.1026	9.72889	9.995	9.81875	9.41974	9.57241	9.51831	9.73157	9.71024	9.72488	9.73152	10.1457	9.68949	9.49589	7.21911	9.63327	9.34374	9.78536	9.77401	10.5558	10.2485	9.38674	9.41317	9.9582	9.66044	800.88	-0.56063	0.357745	0.63434
JAM3	JAM3	489271	-	junctional adhesion molecule 3	3.35746	4.18424	4.62283	3.82374	4.00689	4.86739	5.40813	5.03962	5.36045	4.92595	4.63212	4.68221	5.11444	5.51532	4.90455	5.05263	4.23843	4.52101	5.5027	5.80788	4.36429	5.26863	8.08161	5.31627	4.9636	5.25775	4.90118	5.19649	3.6057	3.18707	3.46746	4.54768	4.54893	27.7844	0.335504	0.363871	0.642266
TYMS	TYMS	607417	-	thymidylate synthetase	9.29034	9.71228	9.62046	10.1217	9.68497	9.56951	9.59722	9.9323	10.0635	9.50057	10.1288	9.76216	9.76549	9.66676	9.63685	9.68012	10.0731	9.70942	9.02626	9.56869	10.1045	9.93263	7.75968	8.38432	9.67055	9.37502	9.4771	9.26902	9.09067	10.2745	9.32318	9.27741	10.7709	776.373	-0.212229	0.36617	0.642266
AKT3	AKT3	442964	-	v-akt murine thymoma viral oncogene homolog 3 (protein kinase B_ gamma)	7.25558	6.69882	6.67869	5.49359	6.63916	6.29873	6.31146	6.6526	7.02341	5.9865	5.49462	6.2241	7.29766	6.71172	6.56506	6.15954	5.48897	5.03558	6.51765	7.34945	7.00289	6.4515	8.08161	6.33257	6.84192	7.04502	6.38661	6.33399	6.71721	6.09396	6.36558	6.8207	6.16784	90.5559	0.17608	0.366784	0.642266
SETD2	SETD2	476643	-	SET domain containing 2	9.99869	9.97556	9.71809	9.37693	9.65267	10.9341	9.04126	9.75951	9.55497	9.58131	9.16327	8.94126	10.1597	9.14953	9.32973	9.36714	9.86124	9.52904	10.3823	9.80788	9.71704	9.62524	10.2026	9.86246	9.85628	10.0332	9.20313	9.22991	9.69468	9.55339	9.29112	9.74931	10.8063	831.902	0.147354	0.366844	0.642266
CD3EAP	CD3EAP	612284	-	CD3e molecule_ epsilon associated protein	4.98549	5.07733	6.08915	5.61224	5.80044	5.34656	5.4606	5.41159	5.52272	5.52459	5.98005	5.61711	5.55184	5.35662	6.07963	5.72142	6.14863	5.49502	5.27529	5.40349	5.71221	5.70304	7.66657	5.21439	5.54856	6.004	5.74918	4.68192	5.49879	4.50899	5.13731	5.19538	6.89132	48.6779	-0.177962	0.369479	0.643422
FYN	FYN	475032	-	FYN oncogene related to SRC_ FGR_ YES	7.63949	9.19707	5.9295	6.49359	9.08869	6.99292	8.92704	7.452	6.92233	7.54486	7.98434	6.30899	6.17333	9.35452	8.89287	7.58101	7.10837	8.36471	8.76323	7.38212	5.29718	9.57685	8.66657	7.90669	8.94223	6.96177	8.939	7.70111	9.33557	7.18707	8.99103	6.79053	8.64847	230.696	0.333588	0.369823	0.643422
IKBKB	IKBKB	482839	-	inhibitor of kappa light polypeptide gene enhancer in B-cells_ kinase beta	8.87244	10.0111	8.79276	8.44646	8.34793	8.50949	7.92937	8.77871	8.72968	8.50057	8.33927	7.66084	9.05891	8.4926	8.42203	9.03167	9.03329	8.52423	8.77572	8.78363	9.19026	9.36979	9.31427	9.05651	8.5236	9.06511	8.29693	7.67546	9.03436	8.87357	8.40464	8.35846	9.82638	424.077	0.159089	0.375342	0.650983
LAMP2	LAMP2	481037	-	lysosomal-associated membrane protein 2	7.94242	7.92635	8.32327	8.35015	8.32882	8.30681	8.47023	8.42383	7.84465	7.93622	7.93646	8.58059	8.49237	8.17353	8.01644	7.63141	8.19743	7.62654	8.51765	7.90099	7.73141	8.0926	8.92961	7.98612	8.50185	8.15531	8.4216	9.87878	7.54654	7.47247	7.8784	8.75453	7.57446	289.47	0.154834	0.380889	0.657949
CXCR3	CXCR3	491952	-	chemokine (C-X-C motif) receptor 3	4.59846	5.18424	5.10283	4.17167	3.68497	4.57788	4.11268	5.53712	4.36045	4.55156	4.98005	6.66084	5.2574	4.57421	3.40978	3.67412	5.28734	9.46687	5.67263	4.95988	5.07478	6.81407	7.56704	4.02676	4.51999	6.43284	4.22311	7.8461	4.4422	4.77203	3.17796	4.72825	5.74157	34.9452	-0.576572	0.382036	0.657949
PAX5	PAX5	612021	-	paired box 5	9.871	10.3532	9.67755	9.53549	9.86321	10.7224	9.31502	10.0169	9.97376	9.25405	9.45192	9.17783	9.67922	10.114	9.76413	10.0032	10.1966	9.32837	10.513	9.71477	10.1705	10.1427	7.66657	9.85261	10.0144	10.1662	9.44499	8.91073	10.9436	9.68691	9.88608	9.78289	11.5188	916.364	0.247092	0.383724	0.657949
CD80	CD80	403765	-	CD80 molecule	6.67938	6.53339	6.16932	5.61224	5.93289	6.95228	6.17681	6.78505	5.94541	5.92595	5.6101	6.30899	7.18053	6.38979	5.37662	5.69796	6.52	5.03558	7.91209	6.63796	5.90486	7.14664	7.46012	6.36463	5.49085	5.58896	6.39943	7.90247	5.70524	4.77203	5.62274	7.23324	6.23343	77.6546	0.299382	0.386522	0.657949
TBX21	TBX21	491044	-	T-box 21	5.65291	6.13178	4.76722	4.22229	4.68497	4.82299	4.8627	6.12208	5.94541	5.28852	4.79718	5.8042	4.73893	5.813	5.12028	5.83332	4.90401	9.37543	6.42553	5.98845	5.81175	7.288	9.80407	5.96536	5.08559	5.91827	5.4619	6.30083	4.6057	4.50899	4.53159	5.03311	6.59956	52.1109	0.476005	0.387669	0.657949
TOLLIP	TOLLIP	483657	-	toll interacting protein	6.29034	6.54681	6.73246	6.4087	6.45755	6.31485	6.71933	7.63164	6.66857	6.42603	6.43322	7.38916	5.88703	6.94158	6.47391	6.57458	6.40282	6.57164	6.87193	6.54485	7.53422	7.0017	7.66657	6.71482	6.33557	7.16154	6.83664	7.28395	7.17339	6.43499	6.17796	6.42215	7.49646	107.132	0.171489	0.388501	0.657949
STAT5A	STAT5A	490968	-	signal transducer and activator of transcription 5A	10.2222	9.81707	9.85973	9.1391	9.18215	9.32284	9.43296	10.2189	10.4878	9.17171	9.21891	9.80176	8.67922	9.41014	9.1598	9.47113	9.2798	9.24893	9.85143	9.96708	9.89638	9.92027	8.61766	9.83269	9.22043	10.4042	9.50109	10.1565	9.85498	9.67892	9.08752	9.98952	9.43854	771.843	0.153006	0.388516	0.657949
ITGAE	ITGAE	480659	-	integrin_ alpha E (antigen CD103_ human mucosal lymphocyte antigen 1; alpha polypeptide)	5.78067	4.64991	4.12979	4.49359	5.98265	5.18055	5.40813	5.20009	6.01253	5.08207	5.90966	4.88015	4.7774	5.51532	5.50494	5.62521	4.66585	5.17309	5.67263	6.01647	5.71221	5.61377	7.84714	6.00659	6.14293	4.69587	4.82718	4.87456	5.38331	4.18707	5.09549	4.10022	6.62422	40.9759	0.218153	0.390024	0.657949
IFNAR1	IFNAR1	609830	IFNAR1|LOC609830	interferon alpha/beta receptor 1-like	9.43718	9.05167	9.2078	9.54422	9.53671	9.19586	9.35195	9.21425	9.341	9.20606	9.08758	10.0158	9.32714	9.0441	9.02984	9.06185	9.00433	9.38431	9.27089	9.63118	9.31637	9.01338	9.46012	9.46047	9.6575	9.94199	9.43879	9.60418	8.87516	9.27453	9.13731	9.9548	8.71885	642.336	0.0939622	0.390195	0.657949
LYN	LYN	477886	-	v-yes-1 Yamaguchi sarcoma viral related oncogene homolog	11.715	11.6413	11.41	11.6116	10.9994	11.2992	10.9752	11.553	11.5092	11.5756	11.1619	11.2286	11.9242	11.1574	11.2236	11.4029	11.4702	11.2244	11.5746	11.6072	11.673	11.476	10.6177	11.6374	10.9905	11.1435	11.1208	11.2749	11.0907	11.4562	11.047	11.3456	11.5902	2620.08	-0.0845596	0.391628	0.657949
THY1	THY1	489365	-	Thy-1 cell surface antigen	8.44106	8.21399	6.62283	8.83395	6.34793	8.75668	8.95245	7.9237	7.24426	8.15422	9.06751	7.37611	6.49526	7.55971	8.7119	6.10708	6.7983	6.40016	8.58662	7.96708	6.79968	9.12258	8.40354	6.61173	6.02589	7.7465	8.83428	9.42531	7.943	8.18707	9.06331	8.32378	7.90145	230.231	0.285215	0.392398	0.657949
TNFSF10	TNFSF10	100174780	TRAIL	tumor necrosis factor (ligand) superfamily_ member 10	10.0376	9.9606	9.6323	9.98911	9.22412	10.4678	10.6603	10.4167	9.94541	8.84652	8.75012	12.002	10.3133	8.99375	7.87516	9.22871	10.8208	8.49173	10.8254	10.1121	9.79208	10.4494	9.34464	9.77868	9.42303	9.58433	11.0377	12.6481	8.56653	9.22049	9.23925	10.6351	9.08587	929.662	0.30901	0.393903	0.658483
STAT4	STAT4	478845	-	signal transducer and activator of transcription 4	6.25558	7.42855	7.03312	7.2772	7.57574	6.31485	7.23821	6.12208	5.3944	7.09129	6.89151	7.61711	5.57387	6.99645	7.46605	6.29079	5.85618	6.32837	7.59722	6.40349	5.81175	8.16771	8.152	5.41143	7.75266	5.11091	8.06709	7.33399	6.9379	5.6465	7.60049	6.87919	6.9314	111.794	0.246417	0.402886	0.669253
MEF2C	MEF2C	479155	-	myocyte enhancer factor 2C	10.0779	10.2636	10.4349	10.099	9.54398	10.5712	9.51743	10.3348	10.0329	10.2875	10.0736	9.8403	9.56428	9.94438	10.7317	10.1914	9.69673	10.481	10.3345	10.3781	10.5196	10.0648	8.56704	10.4549	9.52898	10.6389	9.58768	9.31958	9.88315	9.44445	9.92838	10.1256	10.0431	1034.93	-0.145147	0.403921	0.669253
MAPK8	MAPK8	477746	-	mitogen-activated protein kinase 8	9.74665	9.51302	9.23133	9.58348	9.46851	9.23238	9.12695	9.46391	10.0476	9.48492	8.89151	9.05418	8.85591	9.55241	9.27228	9.53541	8.67507	8.89853	9.17513	10.0165	9.57374	9.73866	10.3143	9.93366	9.36999	8.90718	9.30887	9.15765	8.89901	9.23146	9.14758	9.43845	9.1969	659.369	0.106482	0.403964	0.669253
LOC487977	LOC487977	NA	NA	NA	6.43718	6.23487	6.80117	6.7737	6.92018	7.36989	7.21549	5.70705	5.64056	7.38163	7.28817	6.85213	5.7774	7.06991	7.01644	5.95705	6.35773	7.03558	6.47233	7.08421	7.21774	6.68854	7.84714	6.52927	6.9636	7.90347	7.38661	7.17834	6.32191	4.77203	7.0304	7.38225	7.31143	110.325	0.193533	0.407592	0.673255
TNFRSF17	TNFRSF17	100684674	-	tumor necrosis factor receptor superfamily_ member 17	4.48299	3.96185	3.54483	4.53424	3.90736	4.52343	5.26795	4.41159	4.72302	5.4691	4.75766	5.20946	5.33683	4.73771	4.85724	3.85469	4.08089	4.57164	6.4413	5.01647	4.94925	5.84054	7.34464	5.52927	4.78303	4.82712	4.78871	5.33399	3.79835	3.77203	4.00803	2.96272	4.54893	26.5867	0.320943	0.411099	0.676213
CD79A	CD79A	484483	IG-alpha	CD79a molecule_ immunoglobulin-associated alpha	13.0648	12.8955	12.4502	13.2237	12.8504	12.5398	12.9155	12.9369	13.1552	12.9641	12.6068	12.7935	12.5057	12.6273	12.6243	12.8779	12.3321	12.6064	12.3143	13.1374	12.8832	12.9148	8.75968	12.8978	12.8597	12.635	12.8478	12.3521	12.5686	12.9992	12.6003	12.8191	11.6885	6267.03	-0.173757	0.414174	0.676213
LAIR1	LAIR1	484308	-	leukocyte-associated immunoglobulin-like receptor 1	7.34924	6.13178	6.60373	6.9189	6.21894	6.42291	7.20014	7.48354	6.93392	6.49711	6.95405	7.0866	6.84236	6.73771	6.17917	6.42544	7.0315	6.46854	7.52507	7.13621	5.99232	6.38111	8.46012	6.7757	6.31908	7.62548	6.32072	8.41372	5.04627	6.18707	6.25596	6.95367	7.26514	110.831	0.189281	0.414669	0.676213
IFGGC1	IFGGC1	481471	-	interferon-inducible GTPase 1-like	10.2075	9.47492	8.32035	8.1358	8.17414	9.19586	9.47342	10.5933	9.25353	7.09129	7.96711	10.9429	10.0273	7.3733	5.75771	8.68012	10.199	4.84294	9.88641	10.0558	9.72344	10.3236	7.84714	9.10477	8.35995	9.83689	10.54	11.3149	8.25778	7.74165	8.06873	9.92503	9.00836	498.261	0.365001	0.416698	0.676213
DLA-DMA	DLA-DMA	481732	-	major histocompatibility complex_ class II_ DM alpha	9.37982	8.77207	8.09258	7.77794	8.18215	8.51996	7.90591	8.81014	9.29006	8.68845	7.26016	8.88707	8.19836	8.75054	8.29465	9.44671	7.86023	8.73046	8.9594	9.13301	9.04185	8.57882	8.08161	9.30599	8.11454	8.15531	7.98864	8.94334	9.04152	9.12958	9.09814	9.34987	8.23343	389.676	0.174727	0.416924	0.676213
IL18	IL18	403796	IGIF	interleukin 18 (interferon-gamma-inducing factor)	9.88387	9.80315	9.83639	10.0127	9.13343	9.85366	10.242	11.2078	9.87652	9.66704	9.77508	10.5054	10.185	10.3959	9.08221	9.90422	10.8793	9.47853	11.1745	10.0524	9.75035	10.558	10.3295	10.4008	9.44029	9.46595	10.1028	12.2299	8.69921	9.39652	9.30724	10.0342	9.17203	1020.48	0.211419	0.417269	0.676213
IRAK2	IRAK2	484657	-	interleukin-1 receptor-associated kinase 2	4.54188	5.14948	5.48343	4.36431	5.1444	5.1084	4.56013	5.34448	5.77549	5.15422	4.34262	6.02101	4.98891	5.01782	4.59421	4.29079	5.55037	6.46854	5.94011	5.22292	5.73775	5.55103	7.21911	4.9443	5.43073	6.53238	4.66671	6.30083	4.38331	4.18707	3.46746	5.22575	6.9115	38.3527	0.301804	0.417912	0.676213
PIK3R1	PIK3R1	487235	-	phosphoinositide-3-kinase_ regulatory subunit 1 (alpha)	8.77454	8.86874	8.6323	8.0473	8.25229	8.48477	8.24196	9.02094	8.64409	8.81904	8.10737	8.83315	8.73893	8.37744	8.24037	8.59695	8.3748	8.36111	8.7089	9.0337	9.05714	8.86975	9.34464	9.09285	8.32322	8.62097	8.58488	8.748	8.27408	8.47247	8.09018	8.70418	7.53599	380.574	0.0966931	0.421487	0.679379
FCRL2	FCRL2	612038	-	Fc receptor-like 2	5.80491	6.90045	5.91407	7.0578	5.26993	7.08978	5.95703	7.25594	5.87502	7.56486	5.56501	3.91667	7.03727	4.73771	5.03781	4.57458	8.0243	8.53064	6.42553	6.22292	7.69276	6.61377	7.46012	5.61173	5.60406	7.8658	6.66671	4.04449	5.6057	6.77203	4.76292	5.79053	6.89132	75.9403	-0.376503	0.422317	0.679379
CHEK2	CHEK2	486338	-	checkpoint kinase 2	7.49794	7.22655	7.50933	7.40323	8.23955	7.56446	7.90591	7.74657	7.77549	7.16299	7.32244	8.07856	7.93462	7.91335	7.86324	7.08915	7.93887	8.29862	7.29278	7.48595	8.15279	7.56698	6.92961	7.78165	8.1476	8.09797	7.69819	7.55404	7.40568	7.39652	7.60049	7.60657	6.82904	199.034	-0.193207	0.42475	0.681318
PSMB10	PSMB10	489749	-	proteasome (prosome_ macropain) subunit_ beta type_ 10	8.06293	8.18424	7.91018	7.41416	7.36679	8.26179	8.02828	8.11203	8.08187	7.44053	7.65382	9.01681	7.93036	7.60278	7.13026	7.41828	8.10496	7.4141	8.5937	8.46069	7.80573	8.46432	7.34464	7.41143	7.22487	8.49338	8.20861	9.04198	7.74086	7.96843	7.50788	8.17995	8.86052	247.753	0.226641	0.426624	0.682181
RB1	RB1	476915	-	retinoblastoma 1	9.07544	8.89521	8.55978	8.38112	8.77419	8.74483	8.73273	9.23525	9.13555	9.24375	8.82135	9.0725	9.73405	8.86994	9.03516	8.05263	9.37055	9.1188	8.4413	9.33284	9.42056	9.11988	9.61766	9.0516	8.94492	9.7914	8.85305	9.30083	8.18636	8.85949	8.81216	8.74408	9.46609	509.801	0.106975	0.429901	0.682181
TLR9	TLR9	403502	-	toll-like receptor 9	8.95059	9.00624	8.72585	8.58831	8.40606	8.57119	8.70853	8.64565	8.70622	8.86276	8.27423	8.88246	8.21947	8.26127	8.68167	8.59059	8.04933	8.73046	8.53979	8.7877	8.64295	8.57093	6.92961	8.77868	8.50913	8.67424	8.55653	8.52202	9.12253	9.73396	8.96223	8.99173	8.20918	392.879	-0.431591	0.430628	0.682181
ITGB1	ITGB1	477956	-	integrin_ beta 1 (fibronectin receptor_ beta polypeptide_ antigen CD29 includes MDF2_ MSK12)	9.27306	9.16043	9.30417	10.2561	8.90575	9.90114	9.8443	9.78821	9.33227	9.24788	9.66455	8.51956	10.5793	8.84325	9.07447	8.86789	9.21176	8.94727	10.0184	9.32165	9.53239	9.30711	9.59257	8.94165	8.81572	8.95101	10.1194	8.93796	8.75254	9.60492	8.95348	9.88872	8.42808	643.55	-0.144675	0.431273	0.682181
CLU	CLU	442971	GP80	clusterin	11.0484	10.3204	11.1248	9.70861	10.7416	10.9387	11.8203	12.3629	11.0877	10.817	11.4111	12.0682	11.7477	11.6006	10.0151	11.5154	12.506	9.81563	11.5046	11.1314	10.4225	10.5288	8.92961	11.2475	11.1229	10.5703	10.6746	13.8549	9.96074	11.0728	10.3612	13.5986	9.59644	2146.08	0.303611	0.432896	0.682181
TNFSF11	TNFSF11	609418	-	tumor necrosis factor (ligand) superfamily_ member 11	5.96411	5.40664	6.62283	6.00817	4.93289	6.07092	6.80299	5.30971	6.15796	5.86276	5.77756	5.45273	6.42429	7.39796	4.19828	5.12478	5.99516	5.13992	6.94011	5.52548	4.54871	5.18846	6.08161	6.85684	4.33557	4.94741	6.19396	6.06439	5.65633	6.09396	4.86601	6.69607	4.64847	53.3033	-0.311007	0.434671	0.682181
TLR3	TLR3	482905	-	toll-like receptor 3	5.51273	6.62482	4.12979	7.57863	5.68497	8.09446	7.64193	6.81014	5.64056	7.98155	8.09948	3.84267	7.15153	6.05964	6.53531	6.41108	5.738	5.44158	7.87193	6.46577	7.45945	7.3538	7.34464	5.66419	6.00542	4.39102	8.1529	4.45952	3.70524	6.94195	5.53159	2.22575	2.32654	67.989	-0.443874	0.435173	0.682181
C1S	C1S	486714	-	complement component 1_ s subcomponent	6.93145	7.41398	7.55978	7.04379	6.22929	7.96255	8.83812	9.01555	7.89294	7.29652	7.54773	8.47739	8.19481	8.14953	6.23575	7.27502	9.17324	6.49502	8.61123	7.93074	6.77522	7.9357	8.21911	8.24486	6.64432	7.63447	8.28661	10.5048	6.24129	7.35699	5.89067	8.01583	8.46267	209.634	0.285045	0.435219	0.682181
IDH2	IDH2	479043	-	isocitrate dehydrogenase 2 (NADP+)_ mitochondrial	9.79587	9.70781	10.566	10.2757	9.64497	10.0626	9.95474	9.95638	9.94827	10.0763	10.0389	11.5369	10.4098	9.96928	9.9262	9.44671	10.3163	9.88233	10.1985	9.66917	9.86341	9.88573	8.80407	9.4018	9.41724	11.0693	9.98226	11.8108	9.80957	10.0697	10.0835	10.5656	11.461	1104.59	0.188353	0.43635	0.682181
IL10	IL10	403628	IL-10	interleukin 10	5.62594	5.03985	6.95987	5.68624	4.00689	5.63035	5.1451	5.99655	6.13806	4.75087	5.51847	5.54894	5.22992	5.32267	4.40978	4.81162	6.96541	7.98044	5.94011	5.48595	5.19026	5.75962	8.40354	5.41143	4.83034	7.16154	5.16421	6.48927	3.49879	7.39652	4.09549	6.62947	7.42808	53.7062	0.339604	0.438026	0.682877
CCND3	CCND3	608847	-	cyclin D3	9.30953	9.18853	9.16607	8.4676	8.06	8.39285	8.7851	9.46983	8.85992	7.9311	6.6101	11.462	8.60362	7.54507	7.50494	9.34277	12.5435	11.565	8.55436	8.94902	8.69927	9.08432	9.34464	9.30805	7.3024	11.8625	8.53635	10.522	8.02235	8.18707	7.81539	9.7375	13.2712	568.744	0.434681	0.442153	0.68515
MAP3K7	MAP3K7	474996	-	mitogen-activated protein kinase kinase kinase 7	8.52738	8.46788	8.69684	8.47545	8.59186	8.81452	8.50499	8.59601	8.733	8.66704	8.72984	8.49561	8.47784	8.59569	8.67486	8.64987	7.75549	8.66494	8.55436	8.86292	8.90204	8.68123	8.56704	8.62833	8.56264	7.7465	8.79842	8.60248	8.45298	8.41588	8.55493	8.43845	8.23343	374.576	-0.0742948	0.443213	0.68515
CD1A6	CD1A6	488608	CD1A	CD1a6 molecule	5.65291	7.46435	4.54483	4.57376	5.34793	5.68097	5.38116	5.37842	4.61199	3.9666	9.6101	6.0866	12.1852	7.55971	5.53531	5.25908	5.16181	6.75805	5.31006	6.24676	6.84737	7.59056	7.21911	5.17877	5.3997	6.25775	6.64534	5.60248	8.33362	8.33681	5.09549	3.72825	3.74157	70.0385	-0.659511	0.444595	0.68515
MS4A1	MS4A1	485430	CD20	membrane-spanning 4-domains_ subfamily A_ member 1	12.2895	12.5952	10.566	13.5652	11.0502	12.1032	11.216	12.7655	13.0028	12.5854	12.9682	11.5738	12.1114	11.7146	12.3167	12.2763	11.9448	11.5186	11.8336	12.6542	12.8191	12.6049	7.46012	12.3738	11.189	12.2146	11.0433	10.9514	12.2801	12.6879	12.3787	11.6055	10.726	3844.69	-0.294722	0.445214	0.68515
VCAM1	VCAM1	403982	-	vascular cell adhesion molecule 1	7.86381	7.00138	8.2078	6.64043	7.77596	7.91046	9.03262	9.17857	8.1727	7.81904	8.91191	8.88477	8.5684	7.98564	7.27228	8.5321	9.65657	6.63252	8.73152	7.80788	7.33112	7.75267	6.56704	7.25772	8.11931	6.85815	7.36715	10.1022	6.53981	8.35699	7.09549	8.99834	6.26514	241.365	-0.30629	0.445681	0.68515
CCL21	CCL21	448796	-	chemokine (C-C motif) ligand 21	6.45261	7.35417	7.04024	5.06475	4.98265	4.40796	9.0837	4.70705	5.55309	6.52459	6.14232	7.50764	5.55184	6.60278	4.65079	4.35219	6.5899	4.03558	8.49139	6.17401	4.54871	7.41673	7.08161	5.52927	4.26846	5.43284	7.22311	7.04449	7.12027	6.57938	4.17796	6.42215	9.12959	71.452	0.434594	0.44689	0.68515
LOC488947	LOC488947	NA	NA	NA	7.71181	5.54681	5.15627	4.22229	5.68497	7.48833	7.4346	7.78505	6.13806	4.60403	4.79718	8.25296	6.70939	3.51532	4.19828	5.60012	8.58502	3.80112	6.32713	8.18021	7.44402	6.64414	5.34464	6.2831	6.31908	6.64341	8.68254	9.18971	3.70524	4.50899	4.70847	7.05018	6.44201	73.6782	0.451926	0.448379	0.685538
COL3A1	COL3A1	478835	-	collagen_ type III_ alpha 1	5.32429	6.76921	5.48343	4.97902	4.30946	9.19368	5.80299	5.6526	5.69605	5.62956	5.75766	5.76467	4.38746	7.86109	4.03781	4.01515	4.62838	6.13992	6.76323	5.27022	5.29718	5.26863	9.61766	6.21439	4.33557	8.58896	5.53345	6.9935	5.04627	5.88751	4.17796	5.83061	5.44201	56.0669	0.435308	0.454872	0.693554
CARD11	CARD11	489887	-	caspase recruitment domain family_ member 11	7.79284	8.66537	7.65568	7.86814	7.79697	7.87828	7.49873	7.91216	7.87502	8.1186	7.03067	8.19466	7.36237	8.43815	7.8021	7.41828	8.05993	7.92797	7.71864	8.11693	7.87064	8.64414	7.34464	7.87921	8.01569	8.28655	7.468	7.94065	8.4494	7.80178	7.32091	6.96272	9.90899	240.492	0.224815	0.457188	0.695176
CD74	CD74	479329	-	CD74 molecule_ major histocompatibility complex_ class II invariant chain	15.0882	14.9222	14.0081	14.0928	14.3597	14.6015	14.2685	15.1528	15.1788	14.5547	14.1326	14.986	13.6291	14.6325	14.2316	15.0122	14.0982	14.4223	14.5857	15.1656	15.0575	14.8866	12.0816	15.1256	14.3632	14.7351	14.1341	15.1167	14.8103	14.6503	14.329	14.866	15.0461	24076.1	0.136966	0.459416	0.696655
MAPK3	MAPK3	100855877	-	mitogen-activated protein kinase 3	9.48486	9.23279	9.50676	9.18129	9.27867	9.60763	9.59722	9.2166	9.20175	9.67165	9.80932	9.24759	9.0333	9.47145	9.29243	8.74164	9.52128	9.54813	9.91351	9.37942	9.43429	9.34227	9.25153	9.12128	9.30031	9.70016	9.74667	9.15301	9.43134	9.49085	9.65008	9.57743	9.53274	682.28	0.0679483	0.462238	0.699024
MGMT	MGMT	442978	-	O-6-methylguanine-DNA methyltransferase	5.32429	5.37689	5.48343	5.1972	5.89442	4.46685	5.4606	5.59601	5.58284	5.70356	5.63212	4.11831	4.22992	5.813	5.92763	5.35219	4.738	3.4141	4.56159	5.56395	6.11431	5.75962	6.56704	5.34869	6.02589	4.21045	5.03868	4.04449	5.75254	5.6465	6.11656	6.299	6.23343	40.8237	0.244656	0.466	0.702799
LOC483397	LOC483397	483397	IFITM1|IFITM2|IFITM3	interferon-induced transmembrane protein 1-like	6.30741	6.6121	6.50419	6.6311	5.94549	6.99292	6.57211	6.94084	6.62634	6.30447	6.54193	6.11831	5.33683	6.40609	6.05888	6.52211	5.68423	6.5963	6.86025	6.67358	6.8356	6.954	8.46012	5.73948	6.23369	7.26934	6.53345	6.08401	6.75254	5.35699	6.0304	6.22575	5.95103	87.0818	0.133328	0.470871	0.708221
TERT	TERT	403412	-	telomerase reverse transcriptase	5.96411	6.69882	6.6323	6.2098	6.94549	7.0614	7.12898	6.70705	6.29006	6.2724	7.27423	6.98706	5.7583	6.80072	7.46605	6.95705	5.28734	5.66785	6.47233	6.50585	6.54871	6.71739	7.34464	6.51505	7.01569	5.79541	6.94557	6.38236	7.19066	6.71063	7.18794	5.96272	5.26514	94.7287	-0.200943	0.475619	0.709382
PLAU	PLAU	403426	-	plasminogen activator_ urokinase	5.18343	5.03985	6.64169	5.24695	4.82792	6.18055	6.11268	7.09171	5.13806	5.70356	6.44571	5.96979	6.39984	5.78834	5.92763	4.72142	6.90401	6.96158	5.0052	5.01647	5.19026	5.18846	8.28324	5.66419	5.33557	6.69587	5.95429	7.10338	3.70524	4.77203	5.73595	6.83061	4.44201	55.4904	-0.264453	0.475777	0.709382
TLR10	TLR10	100379585	-	toll-like receptor 10	7.42941	7.42128	7.73685	7.12586	7.80044	8.54751	7.00197	7.74657	7.86295	7.8947	8.26721	6.14934	7.7438	7.65146	8.04838	8.00563	7.21965	8.01286	7.94011	8.14892	8.49732	7.30711	7.08161	8.01166	7.87614	7.77929	7.48614	5.00384	7.71124	7.61333	7.74274	6.60657	6.26514	185.784	-0.223101	0.476477	0.709382
BMI1	BMI1	487097	-	BMI1 polycomb ring finger oncogene	9.25117	9.23072	10.1197	9.2727	8.6216	9.09212	9.21167	9.46589	8.56432	8.85195	8.42693	9.17218	9.23511	9.75054	9.86324	9.13355	8.68423	8.05795	8.86025	9.27892	9.46519	9.33064	8.08161	9.09046	8.59382	8.36965	9.24814	9.01411	9.60731	8.87357	9.73255	9.39568	8.27296	536.445	-0.146426	0.476756	0.709382
BIRC5	BIRC5	442936	-	baculoviral IAP repeat containing 5	9.00655	9.38812	9.71809	11.1234	9.69246	10.3456	9.98304	9.75306	9.36901	10.175	10.1201	9.37611	10.1201	9.71826	9.78798	9.12478	10.8078	10.1874	10.2043	8.91965	9.44013	10.0954	8.21911	7.5007	9.32115	10.0416	9.9313	9.08401	9.77133	10.1119	9.84092	10.1145	11.2344	858.857	-0.185784	0.479871	0.709462
ADORA3	ADORA3	403805	-	adenosine A3 receptor	10.2501	9.34075	8.3378	5.66809	6.70733	6.08978	7.48613	6.81014	8.06616	9.35891	9.72087	6.37611	6.2574	8.58141	5.62278	6.53541	6.38045	8.2015	5.96213	10.5328	5.65975	9.31185	6.34464	5.98612	7.05605	6.79541	8.72136	6.61603	5.47077	7.23146	5.59299	7.34815	4.20101	150.222	-0.426036	0.48173	0.709462
TAP1	TAP1	474866	APT1	transporter 1_ ATP-binding cassette_ sub-family B (MDR/TAP)	10.4688	10.4412	9.88468	9.72625	9.54191	10.1325	10.013	10.5696	10.1788	9.39844	9.43008	11.0142	9.89907	9.5172	9.25413	10.0317	10.5327	9.35931	10.2598	10.1314	10.1634	10.6404	8.71388	9.99383	9.62936	9.57735	9.9401	11.2776	9.91209	9.94862	9.61536	10.7229	10.8237	1040.12	0.145352	0.482069	0.709462
IL15	IL15	403584	-	interleukin 15	5.42159	5.59928	5.60373	5.03674	4.3854	6.01282	5.56013	6.44401	5.64056	4.92595	5.49462	5.76467	5.73893	5.71172	4.99474	4.89651	5.90401	5.07121	6.32713	5.48595	4.90486	6.18846	7.46012	5.6382	5.16154	6.32592	5.36061	7.26688	4.55323	5.6465	4.00803	5.64079	6.16784	48.0393	0.223686	0.482617	0.709462
BTLA	BTLA	487975	-	B and T lymphocyte associated	9.13643	9.24725	8.76077	8.77582	8.34318	8.57454	8.35021	8.67667	9.47988	9.08899	8.35591	8.55185	9.23684	8.46563	8.48951	9.10262	8.61885	7.97104	8.59722	9.42716	9.15989	8.8889	8.152	9.2513	8.19355	8.62999	8.17916	8.37441	8.20774	8.78698	8.46746	8.35846	9.13818	415.336	-0.12147	0.483201	0.709462
TLR4	TLR4	403417	-	toll-like receptor 4	8.78067	7.69279	7.74559	8.1391	6.73663	7.17172	6.81312	8.63515	7.99604	7.66086	7.11911	7.36293	7.8958	7.13981	7.03781	8.52211	6.41387	6.40016	7.21236	7.98845	8.63618	7.10358	9.90943	8.60838	6.86482	7.39102	6.9368	7.8053	6.92763	6.88751	7.07412	8.39901	6.74157	189.777	0.202429	0.485655	0.711183
FBXW11	FBXW11	479291	-	F-box and WD repeat domain containing 11	7.47545	7.46435	7.82199	7.62641	7.30946	7.46685	7.68115	8.04492	8.13806	7.95654	7.19506	7.79932	8.00926	7.41417	7.7769	7.83332	7.41387	7.94247	7.38534	7.87827	8.08973	7.66651	7.66657	8.13761	7.67055	7.89601	7.89214	8.02938	6.78703	7.6465	7.14758	7.90288	6.20101	200.502	-0.141391	0.489826	0.714614
DLA-DQA1	DLA-DQA1	474861	DLA-DQA|dqa 7	major histocompatibility complex_ class II_ DQ alpha 1	14.4147	13.7696	13.1676	12.4666	12.6721	13.1501	12.6681	14.1656	14.3822	12.4256	12.7908	12.998	12.4835	13.7539	12.5788	13.8567	12.2928	13.6815	13.9234	14.2974	14.1083	13.575	9.59257	13.6403	12.6712	13.572	12.7655	13.6178	14.055	13.8936	13.2182	14.1399	12.5184	9753.61	0.192796	0.491754	0.714614
NR1H3	NR1H3	483625	-	nuclear receptor subfamily 1_ group H_ member 3	7.80491	8.19707	8.45706	8.22229	7.72571	8.46324	8.65042	9.90198	8.37752	8.19755	8.30883	9.19837	8.68935	8.3355	7.76413	8.38561	9.41387	7.81169	9.52692	7.93808	8.55232	8.92646	7.46012	8.4418	7.91506	9.44311	8.35074	10.6551	7.5599	7.67892	7.84092	8.5173	9.3782	358.935	0.245801	0.492337	0.714614
FCAR	FCAR	NA	NA	NA	5.25558	4.69882	5.07535	4.68624	4.3854	5.24926	5.04556	4.90635	5.42756	4.88413	4.44571	5.02101	5.2019	4.78834	4.95035	5.25908	4.8723	5.46854	4.91774	5.36042	5.03414	5.41673	7.66657	5.41143	4.73412	5.62548	4.86465	5.45952	4.70524	4.50899	3.81539	4.68518	4.44201	32.8645	-0.134725	0.493148	0.714614
LTB	LTB	481712	-	lymphotoxin beta (TNF superfamily_ member 3)	7.38988	7.74612	5.64169	6.05081	6.98265	7.02267	6.23821	7.45995	7.92233	8.23546	7.46425	6.67156	6.15883	7.93598	7.31667	7.58741	7.50973	7.46854	7.15614	8.10393	7.64633	8.2928	7.46012	7.84552	7.17992	8.36965	6.43723	6.66898	8.0078	7.18707	6.84092	5.70688	8.58078	155.57	0.22887	0.494619	0.714879
TGFB1	TGFB1	403998	-	transforming growth factor_ beta 1	9.17182	9.14948	9.50032	9.47545	9.1634	7.40796	8.48929	9.8409	9.33664	8.66704	9.25839	7.99563	9.58476	9.18066	8.94753	8.93464	10.1152	10.8084	9.28624	8.91222	9.69113	8.91716	9.90943	9.42859	9.17535	9.88664	8.69039	8.68834	8.89374	9.22049	8.88455	8.56263	9.52621	577.127	-0.144471	0.497109	0.716612
CHUK	CHUK	477796	-	conserved helix-loop-helix ubiquitous kinase	7.23787	7.25953	6.99696	6.9189	6.83471	6.86739	6.89165	7.26504	7.17759	7.1454	7.17269	6.94347	7.00521	6.82518	7.20774	7.35219	7.38045	7.46185	7.4569	7.30471	7.27118	7.04787	7.66657	7.38822	6.83034	7.53238	7.27274	7.26688	6.90687	6.6465	6.84092	6.90757	6.67231	139.09	-0.102532	0.506422	0.728146
CD40LG	CD40LG	403468	CD154|TNFSF5	CD40 ligand	7.71181	7.80315	5.89847	8.70861	6.06579	7.29873	6.54806	7.98558	8.13806	7.84652	8.07155	6.86153	7.09933	7.10028	7.40156	7.32182	7.18135	6.79047	7.40155	7.65588	7.91048	8.04787	6.56704	7.38822	6.54856	7.36965	6.54504	6.39812	7.59276	8.09396	7.38307	7.13264	6.9895	157.444	-0.199215	0.516537	0.74077
IFI35	IFI35	490954	-	interferon-induced protein 35	8.6157	8.18424	7.75429	8.47283	7.85489	8.40419	8.42143	8.19533	7.92813	7.68541	7.19506	8.50164	7.93462	7.35662	6.86921	7.72723	8.90988	7.00828	8.52876	8.45045	8.37653	8.41233	6.92961	7.88475	8.03601	8.6567	8.71624	8.73565	7.68099	7.67892	7.89677	8.63514	8.28847	266.57	0.182766	0.518944	0.742304
TP53	TP53	403869	P53	tumor protein p53	10.2698	10.4863	10.4847	10.5109	10.4987	10.5441	10.433	10.1653	10.3637	10.4522	10.3821	9.13778	10.2072	10.5125	10.2813	10.243	9.39865	9.53383	10.4305	10.0422	10.2211	10.54	8.51457	10.1765	10.2898	9.71718	9.58488	8.9883	10.9179	10.787	10.5883	10.4048	8.87086	1113.26	-0.131383	0.520641	0.742816
CCRL2	CCRL2	484788	CCRL2|LOC484788	chemokine (C-C motif) receptor-like 2-like	6.12684	5.72266	5.30564	5.55413	5.57574	5.70564	6.0108	5.56687	4.87502	6.13652	6.11129	5.32267	5.33683	5.38979	5.4422	5.85469	6.70238	6.93282	5.77572	6.04395	5.26241	5.96607	8.51457	5.58476	6.17992	6.90347	5.86465	6.84035	5.08375	3.77203	4.91492	5.19538	5.64847	55.5084	0.185032	0.525569	0.747926
CXCR5	CXCR5	489378	BLR1	chemokine (C-X-C motif) receptor 5	10.0247	10.2276	8.6487	9.19562	9.64497	9.81735	9.28442	9.57421	9.71632	9.64373	9.6239	9.74068	9.37025	9.52841	9.72514	10.1702	9.4303	9.0288	9.68592	9.8687	9.27772	10.0163	8.71388	9.98741	9.80688	9.25484	8.96296	9.70587	10.7863	9.57938	9.32996	9.32729	10.5327	783.113	0.111499	0.530495	0.752057
NFKB1	NFKB1	442859	-	nuclear factor of kappa light polypeptide gene enhancer in B-cells 1	10.3687	9.85262	9.98039	9.77264	9.48371	9.47942	9.60015	10.1494	10.2314	9.96534	9.64301	10.3184	9.89032	9.76008	9.56506	9.96567	10.0467	10.1904	10.149	10.0199	10.4127	9.82902	9.25153	10.0255	9.61085	10.1877	9.7429	10.4819	9.77849	9.83092	9.25596	9.73354	8.65446	926.332	-0.0859907	0.531309	0.752057
HMGCR	HMGCR	479182	-	3-hydroxy-3-methylglutaryl-CoA reductase	8.63612	8.52324	8.58436	8.50897	9.52941	8.9289	8.6949	8.92657	8.93103	9.33	9.32075	8.79932	8.8195	8.84025	9.25185	8.70974	9.16672	9.1833	9.04186	8.85906	9.21774	8.64414	8.80407	8.58135	9.22708	8.90718	9.33247	8.48927	8.95569	9.26388	8.94761	8.79053	10.1948	500.744	0.0872697	0.533797	0.752057
CD81	CD81	611606	CD81|LOC611606	CD81 protein-like	10.285	9.99282	10.3284	10.4748	9.86736	11.1805	10.7414	10.8447	11.3749	10.3541	10.441	10.4636	11.1566	10.2007	9.88846	10.7903	9.92638	10.4193	10.4255	10.5388	10.5559	10.5329	9.40354	10.2459	10.0573	10.6356	10.5152	11.1852	10.127	10.975	9.9089	11.0454	9.5713	1387.23	-0.106778	0.534609	0.752057
HSD11B1	HSD11B1	449023	-	hydroxysteroid (11-beta) dehydrogenase 1	5.18343	3.79193	4.98962	4.22229	3.49232	4.99292	6.32567	6.47572	5.77549	4.44053	6.04716	6.10254	5.81488	4.83725	3.27228	4.57458	6.45726	5.75805	5.84848	4.77546	4.76284	3.96607	7.08161	4.55728	4.12407	5.91827	6.07111	8.49295	2.79835	5.18707	4.00803	5.70688	5.44201	36.5231	0.352533	0.535785	0.752057
FN1	FN1	403845	FN	fibronectin 1	6.10748	6.88996	4.80117	5.36431	4.95798	8.16729	6.40813	7.33586	6.7096	6.22294	6.31565	5.14934	6.66903	7.99645	5.59421	6.41108	6.38045	7.10597	5.87193	6.42455	5.42842	5.75962	8.96913	7.23188	5.26846	9.41469	5.78871	6.14135	4.88581	6.09396	5.05243	6.22575	5.95103	80.7953	0.268227	0.536603	0.752057
STAT1	STAT1	488449	STAT1|LOC488449	signal transducer and activator of transcription 1-like	11.0254	10.6161	10.2788	11.0521	10.0166	10.4812	10.467	11.2892	10.5456	9.79244	9.89948	11.3932	10.8508	9.45588	9.08734	10.0993	11.199	9.56071	10.8763	11.0139	10.8634	11.1313	9.86821	10.4057	10.2048	11.2708	10.7214	11.731	9.51431	9.69486	9.71539	10.9023	10.3247	1413.55	0.137118	0.542043	0.75438
MAP2K4	MAP2K4	489508	-	mitogen-activated protein kinase kinase 4	7.38988	7.6121	7.58436	7.48843	7.69619	7.09912	7.47979	7.60321	7.67549	7.69149	7.06346	7.47126	7.06086	7.61686	7.65079	7.38194	7.44114	7.46854	7.40959	7.81587	7.73775	7.55103	8.21911	7.59155	7.68349	7.64341	7.43723	7.79937	7.23297	7.74165	7.29343	7.52343	7.48304	185.398	0.0473057	0.542856	0.75438
KRT18	KRT18	477601	CK18	keratin 18	4.35746	4.64991	4.07535	6.95677	3.68497	5.28243	3.4606	4.75951	7.29905	4.2561	3.83566	6.14934	4.73893	5.68524	4.75771	5.08915	5.48897	9.51617	4.61818	4.90099	4.81175	5.4515	8.152	6.93366	4.78303	9.38571	4.43723	7.21441	5.57971	5.88751	4.00803	7.01583	6.64847	47.5659	0.396465	0.543524	0.75438
LAP3	LAP3	479081	-	leucine aminopeptidase 3	8.25997	8.25953	8.46237	8.23159	8.17146	8.29467	8.48929	9.05019	8.32568	8.32415	8.69626	8.91893	8.44536	8.5706	8.41387	8.52545	8.97477	8.57784	8.76009	8.02339	8.53422	8.33995	7.46012	8.39212	8.16616	9.02807	8.58207	9.70111	7.99802	7.99442	7.95055	7.88872	7.69577	339.977	-0.165096	0.543697	0.75438
LOC477699	LOC477699	NA	NA	NA	4.54188	7.46435	7.66031	7.88001	3.62356	6.56446	8.44441	7.60321	6.25353	5.77395	7.28122	8.9346	7.41822	7.60278	4.53531	5.97668	6.34623	4.71366	7.55436	4.56395	5.65975	7.60608	7.21911	6.06629	4.73412	5.69587	7.13384	10.748	5.47077	6.88751	4.65189	6.44814	5.95103	91.4827	0.371542	0.548457	0.75847
PTEN	PTEN	403832	MMAC1	phosphatase and tensin homolog	10.8874	10.1907	9.78324	6.71304	10.4788	10.3514	10.3204	10.8132	10.8144	10.628	10.1423	10.2131	10.3632	10.5163	10.4342	10.6749	10.1211	10.2538	10.4452	10.9517	10.9703	10.2771	11.2832	10.7341	10.446	10.4108	10.5174	10.5584	10.2444	10.3215	10.2138	9.88634	9.03159	1263.11	0.123322	0.550101	0.75847
MYC	MYC	403924	-	v-myc myelocytomatosis viral oncogene homolog (avian)	11.1834	10.9836	11.3327	10.718	10.3402	10.4061	10.5481	11.3878	10.2349	10.4884	10.5891	11.4173	10.831	10.8736	11.005	11.6084	10.6635	10.533	9.80952	10.6425	11.7078	10.9272	8.21911	11.1266	10.1001	10.6916	10.7309	10.4435	11.4668	10.1983	11.0962	11.0277	10.829	1700.98	-0.135452	0.550745	0.75847
TBK1	TBK1	481145	-	TANK-binding kinase 1	7.34097	7.33108	7.06141	6.98636	6.68497	7.04216	6.76177	7.09171	6.92233	7.10955	6.48255	7.09459	6.95574	6.54507	7.07963	7.32947	7.10155	7.03558	7.13691	7.19867	7.08477	7.20893	7.66657	7.34869	6.31908	7.50323	6.49812	6.90798	6.66871	7.14126	6.68046	6.94457	7.24937	129.389	-0.0941222	0.555797	0.763533
SPIB	SPIB	100688036	-	Spi-B transcription factor (Spi-1/PU.1 related)	9.09524	9.73297	8.63465	9.28466	8.78825	9.35632	9.12085	9.20009	9.32128	9.34934	9.22436	8.82837	9.12006	9.20415	9.25869	9.38378	9.45057	8.15245	9.3833	9.21084	9.29932	9.8617	7.84714	9.2831	8.76488	9.38037	9.08506	8.3624	9.93662	9.49995	9.07143	8.50497	10.4729	574.339	0.127879	0.565549	0.775012
TFEB	TFEB	609046	-	transcription factor EB	10.1636	10.1195	10.0736	10.2674	9.96651	10.2078	9.87241	10.3774	10.6228	9.98279	10.1876	11.0392	10.1219	10.225	10.0484	10.4147	10.6355	10.8254	9.80343	10.2093	10.4604	9.97357	9.31427	10.2286	10.0322	10.4971	9.84369	10.7349	10.4663	10.5578	10.1552	10.2472	10.7345	1221.85	-0.0747914	0.567736	0.776092
MAP3K1	MAP3K1	478061	-	mitogen-activated protein kinase kinase kinase 1_ E3 ubiquitin protein ligase	9.97617	10.2595	9.38474	9.72735	9.59386	9.08274	8.91769	9.58151	9.52846	9.9666	9.43479	9.37774	10.2927	9.62559	9.42203	9.33518	9.36202	10.9473	9.97166	10.2541	9.8503	9.85684	10.2675	10.0117	9.76336	11.1569	9.04278	9.21441	9.22671	9.15285	9.20032	9.99062	9.31522	831.592	0.106569	0.572029	0.777112
LOC102156614	LOC102156614	102156614	-	cathepsin L1-like	4.70538	5.21819	5.76722	4.97902	4.55943	5.88908	5.67561	5.53712	5.13806	5.08207	5.07958	5.45273	5.59557	6.32267	4.53531	5.25908	5.70238	4.84294	7.16567	5.31603	4.85905	5.22911	7.46012	5.31627	5.49085	5.62548	6.00552	6.23211	4.19066	3.77203	2.59299	6.64079	5.69577	41.1162	0.2154	0.572974	0.777112
OAS2	OAS2	611051	-	2'-5'-oligoadenylate synthetase 2_ 69/71kDa	10.8376	9.9225	10.3167	9.31414	8.22929	10.7419	10.1178	10.7087	9.17515	7.05406	8.12689	11.5933	10.5601	6.23414	5.73171	8.82251	11.4722	8.54971	10.2631	10.8179	10.2109	10.445	8.56704	9.3804	8.49819	11.2134	10.1548	11.9507	5.63124	8.20943	8.55878	11.7119	9.3526	708.639	0.274769	0.573015	0.777112
PIK3C2B	PIK3C2B	478938	-	phosphatidylinositol-4-phosphate 3-kinase_ catalytic subunit type 2 beta	10.6412	10.2421	9.87376	9.86814	9.60581	9.63035	9.28624	10.8241	10.7446	9.47263	9.10343	9.71628	10.5581	9.67519	9.45219	10.834	10.4056	10.6649	10.2031	10.5218	10.8721	10.0163	9.11723	10.7425	9.58695	11.383	9.45884	9.11773	9.65943	10.3419	9.85352	10.1983	10.9153	1081.17	0.124286	0.574082	0.777112
CD53	CD53	610454	-	CD53 molecule	11.1572	11.0165	10.6399	10.3473	10.7883	10.5191	10.5167	11.1314	10.9433	10.7318	10.3991	10.9368	10.5463	10.636	10.7218	11.0032	10.5162	10.4509	11.2637	11.0346	10.9091	11.1111	8.96913	11.1652	10.6058	10.5727	10.5159	11.0638	10.9795	11.1148	10.9659	11.2918	9.4695	1696.46	0.0927864	0.578302	0.780919
NRP1	NRP1	477955	-	neuropilin 1	3.80491	4.37689	4.80117	4.61224	4.49232	5.75373	5.4346	6.23756	5.25353	4.65465	4.71701	4.8042	5.2019	5.54507	4.34267	4.52211	5.10837	4.23722	5.08766	5.27022	5.03414	4.70304	7.84714	5.4418	4.73412	5.39102	4.62365	6.92984	4.04627	4.50899	3.46746	4.88872	5.0635	31.9582	0.18484	0.583525	0.786059
IRF2	IRF2	475633	-	interferon regulatory factor 2	10.4294	10.3007	9.66262	9.87606	9.91539	9.67786	9.68667	10.2864	10.133	9.87215	9.38863	9.4371	9.84123	9.80687	9.69518	10.0492	9.53906	9.6751	10.149	10.2629	10.154	10.1677	9.69042	10.3597	9.88176	10.1801	9.68778	9.92713	9.76989	9.72622	9.62825	10.1426	9.1552	944.556	0.0598815	0.585945	0.787408
CR1L	CR1L	NA	NA	NA	11.9881	11.9366	11.2621	10.6497	11.7533	11.3023	10.7307	11.7037	12.2512	11.357	10.8772	10.2583	11.1488	10.5992	11.6525	11.3884	10.7292	10.2949	11.8212	11.6204	11.727	11.7267	10.5799	11.7066	11.6604	10.6819	10.6943	9.90247	11.1482	12.306	11.9175	11.4405	10.9461	2461.85	0.110101	0.59282	0.794501
IL13RA1	IL13RA1	403623	-	interleukin 13 receptor_ alpha 1	7.35746	9.12955	10.096	6.37554	8.23186	7.84536	6.38116	7.52201	7.78191	7.22294	6.14232	8.33621	7.52383	7.14953	7.96158	5.69796	7.83166	9.86086	7.22152	7.62891	8.29718	6.81407	10.9885	7.60503	7.42303	9.88852	6.00552	8.89693	5.32191	7.04505	7.45924	7.5833	7.26514	207.028	0.244751	0.594594	0.794501
FADD	FADD	611694	-	Fas (TNFRSF6)-associated via death domain	8.03245	7.81983	7.83023	7.02252	7.71103	7.76551	7.64193	8.21425	7.92813	7.81904	7.44571	8.09857	7.55738	7.71172	7.55026	7.78403	7.86023	7.67944	8.12231	8.00253	7.91048	7.96607	8.21911	8.24486	7.47605	8.50323	7.91464	7.91895	7.63124	7.47247	7.51583	7.78545	7.50976	224.106	0.0607303	0.595518	0.794501
ICOSLG	ICOSLG	487793	-	inducible T-cell co-stimulator ligand	8.94787	9.02074	9.56597	9.89374	8.79697	9.42291	9.36233	8.59601	9.1678	9.74941	8.34928	9.35962	7.75348	9.17353	8.90164	9.08464	8.09125	8.45849	9.28187	9.09739	8.48229	8.95703	7.56704	9.18551	9.07581	9.00746	9.01804	8.61265	9.57971	8.88751	8.7495	9.72692	7.99896	490.147	-0.151903	0.600608	0.79937
CD3G	CD3G	489383	-	CD3g molecule_ gamma (CD3-TCR complex)	8.65958	9.52664	9.9131	10.0145	9.85322	6.88908	9.51123	9.29645	8.26275	9.73772	8.92758	6.88937	5.59557	9.29449	9.69013	8.9718	7.0025	9.12517	8.86902	8.28181	9.31637	9.54501	8.08161	9.84126	9.60915	5.82712	9.71239	7.89693	9.4866	6.83092	9.22478	8.86237	8.50313	415.431	-0.189902	0.606517	0.805304
ISG15	ISG15	479575	-	ISG15 ubiquitin-like modifier	8.97751	7.23487	7.80117	7.04379	6.48371	9.72235	9.63481	9.45001	8.00705	5.86276	6.48255	10.9019	9.63931	4.73771	3.65079	7.20185	10.8166	4.46854	8.35653	9.55682	9.18795	8.59056	7.08161	7.41908	7.12407	10.3356	10.6209	11.4998	4.32191	6.57938	5.68046	9.02881	7.76394	241.707	0.34268	0.608343	0.805801
CDKN2A	CDKN2A	100271861	p14ARF	cyclin-dependent kinase inhibitor 2A (melanoma_ p16_ inhibits CDK4)	5.18343	5.11385	5.15627	4.45177	3.85489	6.80027	6.47342	5.92944	5.29006	6.00612	4.39509	7.97845	5.48367	6.19714	6.45815	5.22666	5.88824	8.9304	6.54709	5.87062	5.85905	5.22911	6.75968	5.2831	4.78303	8.69587	7.2303	8.24525	6.39826	4.77203	6.72228	4.92619	7.02698	65.587	0.267133	0.611658	0.808263
TAPBP	TAPBP	481740	TPN|TPSN	TAP binding protein (tapasin)	10.9795	11.0093	10.6884	11.1204	10.7821	11.1623	11.044	11.2831	11.0838	10.4242	10.4909	12.0184	10.9293	10.4598	10.4352	10.8907	11.247	10.3931	11.0751	10.8406	11.1355	11.1407	9.73696	10.9033	10.839	11.0534	11.2159	12.1284	10.661	10.9684	10.6734	11.3915	11.0072	1972.49	0.0815962	0.616226	0.812364
FASLG	FASLG	442968	FASL	Fas ligand (TNF superfamily_ member 6)	7.90925	6.85801	7.64637	7.60748	7.71839	7.75963	7.15309	6.94084	6.27191	7.50403	6.88235	5.57203	7.04518	5.78834	6.52021	5.43965	7.33464	7.75805	8.25759	7.54485	6.36429	6.954	6.92961	6.75166	7.56264	7.31478	7.91017	7.10338	5.49879	5.99442	6.76292	6.99834	5.82904	123.993	-0.167078	0.622298	0.818425
GPI	GPI	611942	-	glucose-6-phosphate isomerase	10.5959	10.3656	10.2235	11.3615	11.0009	11.1556	11.0579	10.2673	10.3954	10.4584	10.9987	10.9849	11.2282	11.0428	10.7537	9.28293	11.3001	11.5274	10.8727	10.6878	10.3174	10.5227	11.1172	9.82262	11.1157	11.3211	10.9613	11.1565	11.0415	10.0263	10.8186	11.3159	11.9382	1806.87	0.0868236	0.624303	0.81912
PTPRC	PTPRC	490255	-	protein tyrosine phosphatase_ receptor type_ C	12.7429	12.6969	11.2329	11.3936	11.8875	11.4696	11.457	12.2912	12.1223	11.358	11.6739	11.7085	11.5484	11.6338	11.1953	11.9192	11.9211	12.358	12.8256	12.3861	12.2035	12.6219	11.3521	11.9033	11.7935	11.3148	11.7268	12.0943	11.7753	12.2219	11.3084	12.1061	10.4661	3665.22	0.0863372	0.631842	0.826503
PIK3CA	PIK3CA	488084	-	phosphatidylinositol-4_5-bisphosphate 3-kinase_ catalytic subunit alpha	8.58102	8.72562	7.99329	8.14239	8.14166	8.0029	8.10446	8.69363	8.25353	8.52459	8.15759	8.40532	8.56014	8.31406	8.24037	8.65901	8.16508	8.11026	8.07761	8.49594	8.6191	8.57093	8.21911	8.70859	7.93683	8.13645	8.12228	8.25827	8.24543	8.29559	7.94467	8.15649	8.95589	319.292	-0.0578765	0.632908	0.826503
NF1	NF1	480618	-	neurofibromin 1	6.43718	7.02074	7.14309	6.38668	6.75105	6.85642	6.63052	7.37842	7.22552	6.61685	6.07958	6.2386	6.38746	6.87287	7.03781	6.77845	6.26309	5.75805	6.53245	7.18639	7.44402	7.19873	7.84714	6.84552	6.81865	6.03148	6.96296	6.62945	6.51259	6.71063	6.8784	7.00711	6.74157	108.679	0.0734835	0.63794	0.82807
CYLD	CYLD	611649	-	cylindromatosis (turban tumor syndrome)	10.0654	10.0231	10.0349	9.4223	9.90897	9.70104	9.77219	10.0436	10.0302	9.87215	9.31735	10.0654	9.72423	9.8038	9.88404	10.0699	9.13366	9.57164	10.0763	10.2108	9.90908	9.97357	9.25153	10.3214	9.91094	9.4225	9.94339	10.3654	9.78134	10.0697	9.82021	10.032	8.69577	907.082	0.0601115	0.638237	0.82807
C1QA	C1QA	478194	-	complement component 1_ q subcomponent_ A chain	7.34924	7.87939	7.00426	7.82374	5.94549	6.72988	8.43132	7.65952	9.11534	6.70356	7.92312	9.65409	7.78214	7.22498	7.19828	6.9271	7.32296	6.66785	8.28843	7.82382	7.8356	8.02497	7.46012	8.68339	5.80688	6.87341	8.3308	10.0607	5.52627	8.63001	6.11656	7.14063	7.95103	190.358	0.203188	0.638583	0.82807
CXCR4	CXCR4	483900	-	chemokine (C-X-C motif) receptor 4	9.06293	8.6025	8.56473	8.82579	8.32641	7.42291	8.30788	9.06329	8.26734	7.38913	8.995	9.64596	8.64322	7.6308	7.63685	7.09814	9.62838	8.54971	8.0052	8.28181	7.8356	8.72452	8.96913	7.20557	8.16616	10.045	8.36715	8.33399	7.18205	7.04505	7.27482	10.1064	6.59956	314.531	-0.140771	0.649809	0.837974
C1R	C1R	477707	-	complement component 1_ r subcomponent	6.04777	6.58634	7.13646	6.36431	5.07728	6.77719	8.20014	8.04492	7.15796	6.45488	6.92758	8.07856	7.50102	7.52281	5.07963	6.10708	8.2165	5.54655	7.92897	6.56395	6.20864	6.96607	7.66657	7.40373	5.9636	7.26934	7.35404	9.7372	5.77563	6.83092	4.59299	6.90757	6.87086	117.357	0.186357	0.651357	0.837974
NOD1	NOD1	482382	-	nucleotide-binding oligomerization domain containing 1	5.98549	6.34651	7.01153	6.89569	5.24975	6.19803	7.48613	5.97453	7.01253	6.22294	5.69626	6.88937	7.50102	6.03888	5.70524	6.36714	5.16181	5.75805	6.20314	5.70834	6.31425	6.39903	7.75968	6.67702	5.49085	6.43284	7.49812	6.50392	4.96827	7.18707	5.59299	6.95367	6.13389	81.1855	-0.122359	0.654628	0.837974
DDX58	DDX58	100686785	-	DEAD (Asp-Glu-Ala-Asp) box polypeptide 58	9.62594	9.10254	8.52719	8.98453	7.87149	10.1783	9.79024	10.3009	9.25815	8.10045	7.94088	9.83076	9.29103	7.10028	5.62278	8.65901	10.626	7.37187	9.03668	10.099	10.1337	9.48125	6.92961	9.06629	8.53077	10.5633	10.3408	10.7587	6.41306	7.57938	7.66624	9.23698	8.42106	465.228	0.205411	0.655562	0.837974
IFIT2	IFIT2	479183	-	interferon-induced protein with tetratricopeptide repeats 2	8.12203	6.46435	5.7843	4.36431	6.26993	7.47405	7.0108	8.13207	6.69605	4.55156	5.69626	8.52844	7.20896	4.51532	4.75771	5.74451	8.76415	4.92311	6.47233	8.22292	7.77522	7.3901	7.34464	7.02676	6.69632	6.93291	7.98864	9.14135	3.6057	5.6465	5.98531	7.40897	6.02698	98.8001	0.233968	0.655654	0.837974
JAK1	JAK1	442952	-	Janus kinase 1	11.2844	11.6149	11.4913	10.3017	10.3744	11.366	11.0967	11.4674	11.4545	11.1152	10.8533	11.3068	11.6442	10.8831	11.068	11.1819	11.2779	11.7346	11.3324	11.4841	11.4392	11.546	11.2354	11.372	10.9931	12.0387	11.0545	11.3304	10.8256	11.1557	10.6609	11.1346	11.4359	2400.2	0.0548867	0.655868	0.837974
LOC481722	LOC481722	NA	NA	NA	6.40582	7.03033	6.9295	6.50386	6.19803	7.03245	7.62479	8.58515	6.9905	6.53814	7.02236	8.21313	7.28436	6.84922	5.88109	6.93715	8.88029	5.10597	7.58307	6.54485	6.31425	7.136	7.46012	6.81104	6.54856	6.55148	6.42474	8.76938	6.22461	6.35699	6.09549	6.84046	8.78597	126.554	-0.175017	0.656791	0.837974
BRCA2	BRCA2	474180	-	breast cancer 2_ early onset	6.80491	7.13178	6.68779	6.94927	7.19803	7.34656	7.07951	7.27409	6.50729	6.57803	6.7874	6.14934	7.27767	6.38979	7.05888	6.77845	8.04578	7.37187	7.01577	6.58281	7.41265	7.15721	6.34464	5.3804	7.37598	6.69587	7.10281	6.21441	6.78703	7.27453	7.23685	6.40897	9.24142	124.416	0.14174	0.661374	0.841887
ADORA2A	ADORA2A	403960	-	adenosine A2a receptor	10.0767	9.42855	8.47557	8.83192	8.81253	9.14717	8.55109	9.30971	9.78191	9.11634	9.45037	8.07453	8.90669	9.07502	8.48563	9.50024	9.52383	9.59783	8.92897	9.65365	9.37042	9.36979	8.84714	9.28101	8.83614	9.3534	8.53345	7.35029	9.0439	9.54462	9.03317	9.59207	9.39263	548.475	-0.0799071	0.66415	0.843486
ATG10	ATG10	610103	-	autophagy related 10	6.40582	5.85801	5.58436	5.4304	5.71471	4.95228	5.11268	5.99655	5.77549	6.32023	5.31565	4.63914	5.08407	5.13981	5.97272	5.85469	4.50973	5.20551	6.27529	6.52548	6.09468	5.96607	8.08161	5.3804	5.6575	5.05844	5.60162	5.33399	5.19066	4.99442	5.59299	5.36871	4.44201	48.1332	0.106207	0.669674	0.84856
CXCL12	CXCL12	449622	SDF1	chemokine (C-X-C motif) ligand 12	7.77454	8.65611	8.36926	7.37554	7.31432	8.38905	7.90117	10.6448	8.00705	8.72148	7.87313	7.47126	8.33038	9.51344	7.42608	7.76723	9.08953	5.75805	9.59546	8.5009	7.63957	8.89207	9.28324	9.4862	7.45357	8.15531	7.13384	10.0742	8.21197	8.52692	7.28416	6.38225	9.0635	303.26	0.148062	0.675426	0.853898
CTSH	CTSH	479065	-	cathepsin H	11.6015	11.2135	11.4713	11.6831	11.2244	11.3273	11.5484	12.0283	11.8885	11.5611	11.8279	11.972	11.1584	11.3821	11.1408	11.6391	11.4932	11.602	11.0098	11.7057	11.5136	11.0627	10.4876	11.8455	11.3024	11.6244	11.2609	12.6175	11.3317	11.6028	11.1399	12.2137	9.79686	2822.92	-0.0690395	0.680216	0.858
IL6ST	IL6ST	403545	gp130	interleukin 6 signal transducer (gp130_ oncostatin M receptor)	7.46788	7.49928	7.51446	6.6217	7.7865	7.55091	8.0837	8.00744	7.45195	8.50057	7.48255	7.3563	8.17333	7.76956	8.05364	7.78403	7.32882	7.01744	7.83063	8.32165	8.04441	7.97804	8.28324	8.20999	8.31077	6.99006	8.03868	8.07423	7.23297	6.88751	7.68751	7.61807	7.13389	207.9	0.0666372	0.683247	0.859869
CD274	CD274	484186	PD-L1	CD274 molecule	5.42159	5.54681	6.98962	4.36431	5.50939	6.72988	5.53589	5.85905	6.29006	5.22294	5.98005	6.78457	8.48076	6.12018	6.2902	5.29079	7.14863	7.29862	5.61818	6.27022	6.24471	6.12527	6.34464	5.55728	5.54856	6.41208	5.74918	8.40984	5.2902	5.88751	5.17796	4.92619	7.79686	69.9348	-0.171555	0.687649	0.863451
MAPK1	MAPK1	477575	ERK2	mitogen-activated protein kinase 1	10.2731	10.0315	9.07708	9.93417	9.93368	9.62389	9.77219	10.0994	10.2125	10.0049	9.86036	10.13	9.70565	9.96102	9.96994	10.1509	9.75657	10.2807	9.72992	10.4075	10.2679	9.94792	10.1172	10.2641	9.97285	10.0783	9.97906	9.98439	9.65321	9.94195	9.92987	9.20303	8.67821	960.113	-0.0462282	0.692429	0.866688
NUP62	NUP62	484370	-	nucleoporin 62kDa	7.0579	7.15825	7.09601	7.64508	6.93921	7.08038	7.15309	7.26504	7.1678	7.18038	7.36252	7.2168	7.43034	7.22498	7.23575	7.29079	7.63311	6.75805	7.17513	7.31603	7.3478	7.26863	9.21911	6.76373	7.21599	7.09797	7.08705	7.30919	6.94809	7.09396	6.86601	6.9717	7.04536	150.221	0.0545739	0.694299	0.866688
NCF4	NCF4	481277	-	neutrophil cytosolic factor 4_ 40kDa	7.77454	7.24314	8.3378	9.71304	7.50939	8.71174	9.12492	8.41159	8.78512	7.96158	9.61148	6.7343	8.72177	8.20648	9.34696	8.16383	8.0315	9.38785	8.07256	7.87827	8.69602	7.62904	10.0265	8.33662	7.43838	8.78737	8.98226	5.89693	7.64384	9.57938	9.15778	8.27014	7.9314	330.103	-0.115231	0.694912	0.866688
TICAM2	TICAM2	100533188	-	toll-like receptor adaptor molecule 2	8.08785	7.94674	7.85872	8.22229	7.70733	8.18494	8.25316	8.07628	8.13806	8.41506	7.41428	8.58627	8.60094	8.0493	7.89287	7.80615	7.85212	7.86847	8.35653	8.31038	7.97632	8.0926	7.66657	8.01671	7.81278	8.40684	8.36715	8.89137	7.89638	7.96843	7.67337	7.94457	6.9115	262.823	-0.0791448	0.701777	0.871209
LAMP1	LAMP1	476995	-	lysosomal-associated membrane protein 1	11.2501	11.1637	11.4567	10.7663	11.2383	11.2819	11.3358	11.5352	11.3426	11.5327	11.694	11.5306	11.0898	11.4272	11.0912	10.7602	11.0089	10.6729	11.3133	11.2659	11.294	11.2453	10.6666	11.3219	11.2829	10.6545	11.274	11.938	11.1265	11.3595	11.0297	11.5767	10.2133	2359.46	-0.045449	0.703928	0.871209
IL1R1	IL1R1	481328	-	interleukin 1 receptor_ type I	6.08785	5.74612	6.04733	5.2712	4.98265	5.80027	6.38116	7.31848	5.94541	5.4691	5.36909	6.74449	6.11444	6.96378	5.07963	6.24296	6.59962	4.84294	7.24866	5.93074	5.54871	6.18846	7.75968	6.51505	4.87614	6.004	6.13384	8.14602	5.2902	5.35699	4.53159	5.59498	6.29616	64.5776	0.125397	0.704387	0.871209
CD83	CD83	610141	-	CD83 molecule	8.25117	8.55015	9.17419	7.16521	8.04252	7.37758	7.85292	8.44401	9.68238	7.41872	7.00558	8.9523	9.5337	8.03365	8.10517	9.70092	9.0243	8.48844	9.25089	8.32165	9.28856	8.42113	7.56704	8.63163	7.93142	7.1862	8.57925	9.94736	9.52797	9.06971	8.24165	8.32729	8.84486	357.801	0.133172	0.704816	0.871209
CD22	CD22	476485	-	CD22 molecule	11.5518	11.5692	10.8425	10.945	11.5312	11.3981	11.1401	11.3977	11.9092	11.6422	11.3522	10.949	10.9531	11.3424	11.6152	11.4994	11.0484	10.7931	11.0347	11.8725	11.7158	11.6771	8.75968	11.7047	11.7675	10.3548	11.1116	10.3981	11.8249	12.0788	11.7529	11.4473	11.1845	2482.75	0.0765281	0.708353	0.872291
CD9	CD9	611695	-	CD9 molecule	3.98549	5.51985	4.62283	4.53424	4.26993	6.66848	4.82317	5.03962	4.92233	4.44053	3.90966	3.29519	4.52948	6.01782	4.47391	4.41108	3.77277	3.71366	6.10756	4.31603	3.71221	5.30711	12.8682	4.10477	4.04606	5.25775	5.25168	5.26688	3.6057	2.18707	2.59299	10.0459	5.32654	30.6491	0.353071	0.708835	0.872291
CALHM6	CALHM6	NA	NA	NA	9.10748	9.23072	8.14309	8.93606	8.69433	9.02756	8.52052	8.53712	9.43574	9.24788	8.90288	9.54894	8.88923	8.71172	8.34267	9.1466	9.33027	9.34847	8.75694	9.32725	8.18563	9.2662	7.66657	9.07843	8.72789	9.81135	8.26575	10.4234	8.11576	8.33681	8.15778	8.53561	8.63032	464.718	-0.0977365	0.714021	0.876729
APP	APP	403407	ABPP	amyloid beta (A4) precursor protein	7.13643	6.76921	7.14969	9.54919	6.1444	7.82862	7.04556	8.62104	7.26275	7.1186	7.07155	7.62265	7.52383	7.78834	6.65079	6.41108	7.67507	6.4279	7.78192	7.07091	6.72504	7.02497	9.86821	7.05651	6.43073	8.44821	6.9971	8.34624	6.4277	5.99442	6.66624	8.84046	6.414	160.896	0.124789	0.722568	0.879201
LOC100856270	LOC100856270	NA	NA	NA	6.04777	6.05871	5.74995	6.02252	4.1444	5.88908	4.93865	5.16161	4.61199	5.2561	5.26016	5.66084	6.638	4.78834	4.95035	5.62521	6.7203	7.59017	6.32713	6.38212	5.29718	5.64414	6.75968	6.24916	4.83034	7.05844	4.82718	5.73254	4.75254	3.18707	4.59299	5.98064	8.14245	50.6666	0.160601	0.724832	0.879201
CXCR6	CXCR6	608840	-	chemokine (C-X-C motif) receptor 6	4.80491	5.18424	4.4193	4.4087	3.1	4.82299	4.69764	6.36155	4.82611	4.38163	6.82614	4.98706	3.43637	5.05964	4.90455	4.97668	4.8723	3.52101	6.22152	5.27022	4.48982	6.24901	7.08161	5.31627	4.33557	5.004	5.25168	6.44442	4.6057	3.77203	3.00803	5.22575	5.13389	30.6838	0.161812	0.725853	0.879201
IL7	IL7	751768	-	interleukin 7	7.92593	7.61847	5.98962	7.45707	6.72205	6.60435	7.20783	7.37842	8.13806	6.9052	6.58773	7.45893	8.28102	6.76325	5.75771	8.20602	5.8723	5.13992	6.86025	8.10393	7.57728	8.0017	7.08161	7.86246	6.98466	5.05844	6.84604	7.94065	6.4422	7.80178	5.4343	6.85024	5.20101	125.499	-0.136	0.727101	0.879201
CD180	CD180	487234	-	CD180 molecule	9.72457	9.92378	9.98501	9.61698	9.65747	9.21746	9.50187	9.83938	9.88848	10.0146	9.67652	9.36789	9.62619	9.4	9.62983	10.274	9.66238	10.1283	9.6251	9.62664	10.0121	9.73337	8.66657	10.2286	9.44789	9.86389	9.69949	9.08645	9.62648	10.2904	9.78775	9.63373	9.88368	836.071	-0.0478235	0.727701	0.879201
MYD88	MYD88	477024	-	myeloid differentiation primary response 88	11.5504	10.9448	11.2788	11.5156	10.8142	11.1014	11.2831	11.4445	11.0569	10.819	10.7745	11.3546	11.1738	10.6325	10.0151	10.9755	11.7363	10.5089	11.0412	11.718	11.694	11.3423	10.9094	10.9456	10.8527	11.452	11.6123	11.4454	10.4313	10.6341	10.7604	11.4465	10.2394	2158.64	0.0516338	0.72906	0.879201
TUBB3	TUBB3	608025	-	tubulin_ beta 3 class III	3.98549	4.11385	4.18226	3.82374	3.55943	4.68097	5.0108	5.12208	4.82611	5.22294	5.17269	4.2386	4.88703	4.51532	5.37662	5.15954	4.28734	4.35751	4.4413	5.36042	5.15279	5.05918	7.46012	4.76373	4.92053	5.39102	4.22311	4.68192	3.88581	4.50899	4.32996	3.81071	5.0635	26.2529	-0.088438	0.729241	0.879201
BRCA1	BRCA1	403437	-	breast cancer 1_ early onset	7.06795	6.91087	7.01153	7.09902	7.4443	7.26594	6.92937	7.35304	6.89887	7.39658	7.07155	6.37611	7.09933	6.35662	7.1598	7.08915	7.47848	7.22936	7.20314	6.83959	7.67965	7.4255	7.66657	6.21439	7.61085	7.25775	6.9368	6.28395	6.82071	7.27453	7.29343	7.05864	8.36363	139.708	0.0701206	0.729876	0.879201
ST6GAL1	ST6GAL1	478668	-	ST6 beta-galactosamide alpha-2_6-sialyltranferase 1	9.58977	9.15825	8.78642	8.5267	8.99785	8.93413	8.41147	9.51058	9.52846	9.00369	8.66187	8.60597	8.21247	9.25903	8.83909	9.12917	9.62719	9.81563	9.05729	9.80788	9.66141	9.10358	9.43211	9.36067	9.33352	9.66988	8.60716	8.98047	8.77563	8.96843	9.11132	8.98286	8.0177	539.237	0.0535903	0.730292	0.879201
BCL10	BCL10	490183	-	B-cell CLL/lymphoma 10	8.11719	8.14948	7.70134	7.55907	7.69246	7.53035	7.61903	8.06068	8.45195	7.85737	7.73748	8.07453	8.02932	7.69191	7.75771	8.07101	7.90401	8.18533	7.83063	8.16778	8.17165	7.91093	8.51457	8.32445	7.68992	8.72562	7.77401	8.12249	7.3908	7.80178	7.42588	7.70688	8.20101	245.203	0.0365121	0.740854	0.889988
LOC606890	LOC606890	606890	IFITM3|IFITM5	interferon-induced transmembrane protein 3-like	5.25558	6.83632	6.35219	5.9189	5.75821	7.04216	6.2826	6.96339	5.82611	6.2561	6.06346	6.76467	5.59557	6.3733	5.56506	6.66204	6.59962	6.34301	5.98383	6.24676	6.96014	6.71739	6.34464	6.12363	5.80688	7.0178	5.98864	6.54699	6.9379	6.43499	5.70847	6.81071	7.00836	80.7967	0.0826867	0.748686	0.896034
BHLHE40	BHLHE40	484680	BHLHB2	basic helix-loop-helix family_ member e40	7.04777	8.27171	7.79276	7.64043	6.35739	7.19803	7.62479	8.14692	8.26275	8.17171	8.2847	7.53726	9.20896	7.54507	6.86921	7.50869	8.26309	9.26824	8.36068	7.30471	8.00815	8.26863	8.88896	8.0516	6.59038	8.91458	8.44034	8.65592	8.23297	7.31635	6.70847	8.94457	7.04536	239.013	0.0830176	0.750305	0.896034
BAX	BAX	403523	-	BCL2-associated X protein	7.92039	8.01109	7.77151	8.28912	7.11681	7.64954	7.57806	8.14198	7.95682	8.0446	7.73239	7.4021	7.87377	7.83122	8.24037	8.27105	7.78559	7.01744	8.88352	7.91594	7.86486	8.38111	8.28324	7.65774	7.19807	8.15531	7.25873	7.72631	7.46368	7.71063	7.68046	7.32027	8.81839	230.246	0.0517201	0.750731	0.896034
S100A9	S100A9	490463	-	S100 calcium binding protein A9	5.25558	7.87407	5.97482	8.0332	4.1444	7.92103	5.65324	6.77234	5.17759	7.0728	5.39509	3.91667	6.18769	5.65828	6.12028	5.85469	4.50973	5.90348	6.98383	6.40349	5.51957	7.26863	13.425	5.10477	4.51999	5.55148	7.88759	7.02431	5.38331	5.6465	1.59299	4.16435	8.3782	70.0186	0.251297	0.753393	0.897282
NFKBIA	NFKBIA	480291	-	nuclear factor of kappa light polypeptide gene enhancer in B-cells inhibitor_ alpha	11.3979	10.5113	11.3809	10.9266	10.4998	10.267	10.7214	11.2594	11.3701	10.7443	10.3878	10.5692	10.4661	10.864	10.5833	11.4223	10.6008	11.1519	11.0883	10.8821	11.1646	10.555	9.51457	11.1183	10.6843	11.5318	10.8384	11.1542	10.9506	10.549	10.8314	11.1973	8.84486	1769.04	-0.0547028	0.761789	0.905339
CXCL13	CXCL13	608156	-	chemokine (C-X-C motif) ligand 13	9.99342	9.74612	10.744	7.9189	10.9738	11.7526	11.1665	11.501	11.0416	10.2582	11.2015	11.3086	11.8494	10.6455	9.12528	11.2986	12.4395	7.22145	11.8679	10.9307	10.2864	10.389	7.75968	11.3833	11.0579	8.33146	10.3274	12.5348	9.35677	11.2825	10.1257	11.4804	8.31143	1421.37	-0.127502	0.764528	0.906651
IL12A	IL12A	403977	CLMF p35	interleukin 12A (natural killer cell stimulatory factor 1_ cytotoxic lymphocyte maturation factor 1_ p35)	6.27306	6.28378	5.81785	6.07856	5.34793	6.19803	5.51123	6.45995	5.77549	5.72741	5.94528	6.28125	6.37497	6.10028	6.37662	6.41108	6.27527	4.46854	6.48759	5.83959	6.81175	6.288	6.34464	6.62502	5.54856	4.82712	5.9191	6.33399	6.70524	5.99442	6.76292	5.66316	6.20101	66.8282	0.0763798	0.769294	0.907189
CNP	CNP	607694	-	2'_3'-cyclic nucleotide 3' phosphodiesterase	8.70538	9.54848	9.45706	9.33442	9.03517	9.66062	8.86999	9.26957	9.31465	9.10501	8.59055	8.9501	8.27767	9.59035	9.0002	9.52211	9.26156	9.41756	9.27529	9.13939	9.10453	9.7854	7.84714	9.34066	8.92326	10.4672	8.78138	8.84898	9.56322	8.59646	8.77952	9.1246	9.9966	574.508	0.0650423	0.770058	0.907189
CD63	CD63	474391	-	CD63 molecule	11.2086	11.0446	11.2904	11.9909	11.2662	10.775	11.1305	11.456	11.3213	10.9124	11.3451	11.146	11.0793	11.0011	10.6568	10.6906	10.9196	11.2591	11.1985	11.3287	10.8999	11.1651	10.7484	11.3784	11.2733	10.862	10.8921	12.3312	10.6594	10.8309	10.7688	11.875	10.9449	2258.13	0.0410022	0.770481	0.907189
CYBB	CYBB	491825	NOX2	cytochrome b-245_ beta polypeptide (chronic granulomatous disease)	10.62	10.6288	10.1831	9.20036	10.0629	10.5953	10.1451	11.1512	10.6441	10.5075	11.6194	11.2839	11.3417	10.7174	10.6112	8.75591	10.9984	11.3539	11.1857	10.719	10.6589	10.56	10.1172	11.0516	10.077	10.6578	9.34909	11.5139	10.703	10.5358	10.5227	11.4069	9.13818	1514	-0.0655287	0.771519	0.907189
ITGAX	ITGAX	489929	-	integrin_ alpha X (complement component 3 receptor 4 subunit)	6.12684	6.71079	6.71476	6.15873	5.7865	6.18055	6.11268	7.13207	5.55309	6.44053	7.13463	6.48956	6.2019	6.42221	6.1598	6.10708	7.16835	8.85321	7.13691	6.52548	6.20864	6.34458	9.00761	5.92293	5.57658	7.69587	5.62365	7.56805	5.0078	6.94195	5.89067	7.17995	6.8501	95.2574	0.0934109	0.77435	0.908477
POU2AF1	POU2AF1	489413	-	POU class 2 associating factor 1	12.1038	12.4976	11.9345	11.8078	11.5414	11.6852	11.6085	12.1386	12.1897	11.9006	11.7714	11.6483	12.1319	11.449	11.5183	11.8242	11.9696	12.449	12.1936	12.0435	12.0341	12.1423	8.34464	11.9793	11.6113	13.5614	11.8123	11.8403	11.6025	12.1074	11.5069	12.0504	11.272	3631.65	0.069489	0.775889	0.908477
CD44	CD44	403939	-	CD44 molecule (Indian blood group)	11.4235	10.7418	10.1189	11.0442	9.39002	10.0685	8.92003	11.5847	10.158	10.9957	9.7874	9.31926	12.1632	10.0712	8.83909	10.6491	11.056	12.1449	11.3772	11.474	11.3079	10.8873	11.9981	10.832	9.44409	11.7537	9.91241	10.8597	9.37389	10.5879	9.81216	10.5943	10.0385	1517.55	0.0837034	0.784204	0.91628
BST2	BST2	609654	-	bone marrow stromal cell antigen 2	9.53284	8.97183	10.0456	10.3416	8.71287	9.6622	11.1295	10.0633	7.92813	9.67165	8.78495	11.3818	9.48803	7.36499	7.06929	7.08915	11.2608	7.66785	9.81407	9.38481	8.57374	9.64602	7.75968	7.67702	8.95295	11.1778	11.2392	11.9808	7.61853	7.27453	7.66624	10.2267	9.39979	600.091	0.128458	0.790416	0.921598
SLAMF7	SLAMF7	609992	-	SLAM family member 7	7.7182	6.98175	7.55482	6.52418	6.65459	7.03245	6.73006	7.99655	7.31686	6.81904	6.59896	8.26717	7.62223	6.68524	6.63685	7.20185	6.76415	8.09303	7.57595	7.46577	7.7875	7.16771	6.75968	7.27469	6.5055	7.65228	7.04686	8.76026	6.6057	6.83092	6.21748	7.30612	5.82904	142.125	-0.0770961	0.806341	0.938196
LY9	LY9	488643	-	lymphocyte antigen 9	8.52008	8.71674	8.87276	7.6217	8.34793	8.78878	8.43132	8.48743	8.74292	8.38163	7.92312	8.74195	8.40906	8.21113	8.24956	8.58421	8.01707	8.17309	8.16567	8.79984	8.80874	8.62904	9.28324	8.81684	8.54147	7.83494	8.38661	8.17377	8.50571	8.06971	8.15778	8.36871	8.50313	345.44	0.0263434	0.808484	0.938721
IRAK4	IRAK4	486601	-	interleukin-1 receptor-associated kinase 4	8.34511	8.41763	7.9295	8.06821	7.80044	7.45235	8.04126	8.34876	8.32568	8.10955	7.67519	8.02937	7.93887	7.90764	7.45815	8.44671	8.25081	8.94007	7.84255	8.71263	8.47471	8.54702	8.21911	8.49346	7.85913	8.75888	8.12615	8.25827	7.34524	7.74165	7.59299	8.08787	7.34149	272.001	-0.0383732	0.811356	0.939694
MSR1	MSR1	482891	-	macrophage scavenger receptor 1	4.35746	4.69882	4.73246	5.38668	4.00689	5.68097	5.1451	4.12208	5.36045	6.39658	4.28817	4.54894	4.48367	5.10028	4.95035	4.57458	4.08089	4.57164	6.37717	4.70834	4.90486	5.18846	7.34464	4.98612	4.83034	5.58896	5.03868	5.51842	3.96827	3.18707	3.70847	4.99834	5.9895	30.5701	0.0903323	0.812709	0.939694
CD79B	CD79B	609449	-	CD79b molecule_ immunoglobulin-associated beta	10.3	10.7563	9.74341	9.52292	9.64303	10.0602	9.82442	10.2763	10.8728	10.1793	9.71185	9.85213	10.1895	10.2261	9.83605	10.7516	9.74568	10.1721	9.73792	10.7116	10.3111	10.6931	7.92961	10.9026	9.7664	10.8857	9.66406	9.59224	10.3833	10.3469	9.56454	9.91691	10.5649	1082.26	0.0527524	0.819471	0.944989
SMAD3	SMAD3	610902	Madh3	SMAD family member 3	7.95331	7.91605	8.3086	7.2772	7.74386	7.13588	7.16894	7.43597	7.30798	7.24788	6.03067	8.91442	8.23684	7.58141	7.6646	7.56164	7.25696	7.11453	7.09765	7.78363	7.64633	7.71739	6.75968	7.65126	7.61085	7.60734	7.2303	8.05447	7.78134	6.77203	7.33895	6.75973	9.12528	186.003	-0.0688092	0.820693	0.944989
FGFR1	FGFR1	475582	FLG-1	fibroblast growth factor receptor 1	4.59846	4.37689	4.3291	4.17167	3.26993	5.07092	4.74071	4.81014	4.55309	4.55156	4.44571	4.76467	4.88703	4.73771	4.59421	4.46767	4.70238	4.46854	5.6991	4.56395	4.71221	5.34458	7.56704	4.61173	3.9636	4.39102	4.10281	6.04449	4.12027	4.50899	3.17796	4.22575	4.54893	24.9347	0.0758645	0.823825	0.946631
SPRY2	SPRY2	485504	-	sprouty homolog 2 (Drosophila)	6.14595	6.71079	6.6323	5.93417	7.01887	6.69336	6.78253	6.81014	6.15796	6.72741	6.57642	7.48956	6.12939	6.55971	7.2902	4.52211	4.5899	5.57164	5.64566	7.01647	6.97095	7.17812	7.08161	6.14224	7.13353	5.85815	6.729	7.44442	6.19066	6.27453	6.78939	5.61807	3.54893	82.2845	-0.0819968	0.825604	0.946715
EPSTI1	EPSTI1	476931	-	epithelial stromal interaction 1 (breast)	11.4279	10.6089	10.7896	10.6211	9.75464	11.2424	10.9808	11.2942	10.8538	8.85737	9.36745	11.3086	11.5993	8.77271	8.26323	9.95582	11.7303	9.77029	10.785	11.4753	11.2023	10.8298	8.21911	11.0748	9.84048	11.2773	11.0222	11.3754	8.88581	10.0758	10.0179	11.645	10.4351	1413.88	0.0714491	0.827948	0.946982
ITGA4	ITGA4	488429	-	integrin_ alpha 4 (antigen CD49D_ alpha 4 subunit of VLA-4 receptor)	9.62594	9.64835	8.60853	9.98178	10.1042	9.91839	10.1699	9.25365	9.59749	10.1332	9.5361	9.16839	9.02133	9.73287	9.77053	9.76441	9.01162	7.49502	9.04186	10.1521	9.60703	9.87456	8.56704	9.99639	10.4085	8.87341	10.0791	9.07668	9.51259	9.20943	9.90739	8.82814	8.70158	707.205	-0.0459866	0.831453	0.946982
SLAMF6	SLAMF6	100684044	-	SLAM family member 6	9.62764	9.79333	8.57458	7.9112	8.81939	9.69336	7.95245	10.37	9.869	8.79667	8.26016	9.80176	9.41365	9.21345	8.78955	9.42186	9.997	9.77705	9.38126	9.56158	10.2503	9.44289	9.37439	10.0748	8.67055	9.45076	7.4619	9.28183	9.56322	9.09396	9.29574	9.33427	9.96316	622.226	0.0476155	0.831553	0.946982
IL6R	IL6R	612271	-	interleukin 6 receptor	5.65291	6.28378	6.53478	6.88787	7.02482	7.74186	6.73006	5.99655	6.53799	6.62956	6.21709	6.25296	7.74865	6.95273	7.02717	5.69796	6.17486	6.23722	7.56159	5.17401	6.77522	6.62904	7.56704	6.6382	6.44599	6.13645	6.53345	5.7572	7.39826	5.99442	7.05243	6.32729	7.775	97.6075	-0.0644237	0.832823	0.946982
BCR	BCR	607482	-	breakpoint cluster region	8.86381	8.67457	8.61808	9.0385	7.93289	8.36215	8.75915	8.70035	8.55685	8.15422	7.79718	8.42129	8.20896	8.20182	8.04311	8.49515	6.93504	6.62055	8.7154	8.46069	8.75035	8.42113	8.80407	8.61839	7.91506	7.26934	8.70079	8.35434	8.48485	8.56211	7.96803	8.85268	7.97039	317.374	0.0368919	0.834368	0.946982
ICAM2	ICAM2	480475	-	intercellular adhesion molecule 2	10.4773	10.5904	10.3414	9.23622	10.2163	10.1528	10.2689	10.1469	10.4368	10.462	10.0826	10.2839	9.85366	10.4142	10.0589	10.4659	9.69446	9.95445	10.3864	10.3781	10.0748	10.3492	9.152	10.8709	10.0436	10.0416	10.0509	9.7572	10.6399	10.4207	10.0248	10.2078	9.78323	1145.02	-0.0279758	0.836487	0.947005
C1QBP	C1QBP	489450	-	complement component 1_ q subcomponent binding protein	9.26871	9.69128	9.90434	10.1366	9.85405	10.2824	10.2307	9.68008	9.46399	10.1096	10.7343	9.95559	9.95049	9.92188	10.3178	10.1259	10.2737	9.55601	9.93872	9.69541	9.67965	9.89839	9.88896	9.66097	9.71377	9.81728	10.1009	9.55756	10.2298	9.48169	10.2548	9.90991	11.5473	999.194	0.0325604	0.838413	0.947005
CXCL11	CXCL11	100685916	-	chemokine (C-X-C motif) ligand 11	5.48299	4.74612	4.07535	4.00817	4.45755	4.99292	4.74071	4.90635	5.05559	4.44053	4.11129	4.76467	4.22992	4.88455	4.95035	5.22666	4.28734	4.52101	5.40959	5.01647	5.07478	5.01338	5.75968	4.71482	4.51999	5.21045	3.74918	6.58881	3.96827	3.18707	3.70847	4.10022	4.9115	25.8368	0.0737204	0.839507	0.947005
LOC484343	LOC484343	NA	NA	NA	7.31588	7.55348	6.67869	7.24695	8.23699	8.24085	6.31146	7.25594	6.19695	8.71851	8.05125	6.81391	8.47784	7.84325	7.18876	9.08464	7.40835	7.94247	8.31862	7.74229	8.30146	7.30711	6.56704	9.36463	8.25552	8.29791	5.36061	5.68192	8.25367	6.77203	7.53159	8.7256	6.71885	189.84	0.0706579	0.855314	0.962878
TNKS2	TNKS2	477767	-	tankyrase_ TRF1-interacting ankyrin-related ADP-ribose polymerase 2	9.27523	9.18853	8.77792	8.67946	8.8211	8.71478	8.62766	8.97453	8.9905	8.75087	8.6101	8.78704	8.92179	8.8522	8.82072	8.96444	8.61167	8.6115	8.96759	9.11369	8.95471	9.02497	8.152	9.03177	8.75878	8.51301	8.77154	8.85184	9.05101	8.87357	8.82821	8.97394	8.85532	458.079	-0.0211453	0.86218	0.96853
SMAD2	SMAD2	480144	-	SMAD family member 2	9.89379	9.87407	10.1505	9.95957	9.64593	9.97781	9.66167	10.1445	9.88848	10.0037	9.78249	10.002	10.1414	9.68357	9.81144	9.84404	10.24	10.9443	10.2665	9.87062	10.1264	10.0046	10.4601	10.0467	9.69951	10.9155	9.84838	10.139	9.50571	9.71063	9.55493	10.006	9.93633	1018.43	0.0198766	0.863977	0.96853
CTSS	CTSS	403400	-	cathepsin S	10.7868	10.5258	11.0411	10.8632	10.3866	10.7873	11.2274	11.44	10.602	11.0907	10.6376	12.3875	11.3987	10.5588	10.3002	10.8427	11.3584	10.6895	10.8042	10.8435	10.7464	10.8023	8.51457	10.9758	10.4403	11.0391	10.9341	12.9413	10.0284	10.3916	10.6778	11.4106	10.151	1829.37	-0.0448595	0.86719	0.96853
CFI	CFI	478515	-	complement factor I	5.35746	4.92121	6.2078	5.9189	5.00689	5.99292	6.2971	5.8348	5.52272	5.67931	5.87313	6.38916	6.42429	6.6308	4.99474	6.41108	5.96541	4.35751	7.16567	5.63796	5.19026	5.34458	7.56704	6.61173	5.80688	5.16154	5.90118	6.50392	5.08375	5.6465	4.76292	6.89818	4.74157	56.1958	-0.0544726	0.868713	0.96853
VEGFC	VEGFC	482932	-	vascular endothelial growth factor C	5.02731	5.18424	4.83434	3.36431	4.77243	5.52343	5.2971	6.6526	5.55309	5.4691	5.58773	5.61711	4.7774	5.90764	4.53531	5.54859	5.96541	3.71366	5.82463	5.17401	4.99232	5.38111	6.92961	5.61173	4.87614	6.23429	4.70854	6.87456	4.6057	4.50899	4.25596	5.44814	5.26514	38.6765	-0.0601422	0.869377	0.96853
TRAF3	TRAF3	490867	-	TNF receptor-associated factor 3	2.21995	9.97183	9.16444	9.1125	8.87149	9.38524	9.33799	6.06068	9.79468	9.75087	9.04716	9.27247	9.12939	9.59035	9.8284	9.35031	9.71807	10.1944	9.13933	5.52548	4.42842	9.89839	8.152	9.48802	9.08315	10.1631	9.49364	9.50756	9.57149	9.48169	9.82661	8.01148	10.6782	463.371	-0.128012	0.870805	0.96853
MX1	MX1	403745	-	myxovirus (influenza virus) resistance 1_ interferon-inducible protein p78 (mouse)	12.3595	10.2286	11.6554	9.88787	7.01887	13.1568	12.5725	12.6966	10.257	5.00612	9.80448	13.2864	11.0836	5.48495	4.19828	10.3352	13.2791	4.29862	12.1502	12.2822	12.3819	11.1949	7.34464	11.5676	8.0208	9.82319	12.8341	13.642	4.96827	8.16435	8.65908	12.6633	9.55536	1064.84	0.200129	0.874584	0.970789
CD70	CD70	485018	-	CD70 molecule	4.35746	5.21819	6.74995	8.44113	4.98265	6.55091	5.32567	7.20009	4.05559	5.72741	5.58773	6.50164	7.14419	7.21576	7.86921	6.73301	7.0025	7.97104	8.33559	5.27022	5.7875	5.58274	6.92961	3.31627	5.68349	8.75888	4.78871	6.90798	6.64384	3.77203	5.76292	6.54768	8.00836	76.8804	-0.084052	0.878182	0.972529
IFNGR1	IFNGR1	476216	-	interferon gamma receptor 1	9.919	9.80734	9.61451	10.4425	10.0787	9.95228	10.3467	9.80547	9.3902	10.2499	10.0945	9.56916	10.1607	10.0098	9.70189	9.99364	9.84805	10.362	10.4472	9.91035	9.36838	9.88096	10.4321	10.0651	9.9476	9.7914	10.3216	10.0038	10.181	10.045	9.84408	10.3644	9.19279	1005.72	0.0160752	0.880688	0.972529
IFNAR2	IFNAR2	487737	-	interferon (alpha_ beta and omega) receptor 2	6.29034	6.16697	6.15627	6.57376	5.86819	6.60435	6.2826	6.34448	6.42756	6.06346	5.73748	7.43395	6.52948	5.90764	5.56506	6.29079	6.09469	6.84294	6.47233	6.63796	6.36429	6.61377	8.21911	6.82262	6.38393	6.64341	6.05499	7.32577	5.49879	5.6465	4.76292	5.99834	6.20101	80.3403	0.0290229	0.883835	0.972529
COL1A1	COL1A1	403651	-	collagen_ type I_ alpha 1	4.48299	6.96185	5.35219	5.79057	4.00689	8.97274	6.51123	5.78505	5.45998	5.70356	5.96277	6.53726	3.7774	7.62384	3.40978	3.67412	5.57027	4.92311	6.73792	4.63796	4.90486	5.58274	8.46012	5.73948	4.4611	8.32036	6.16421	7.45952	5.55323	5.99442	4.96223	5.39568	6.67231	55.8931	0.07871	0.885813	0.972529
TRAF2	TRAF2	480673	TANK	TNF receptor-associated factor 2	5.70538	6.39184	5.62283	5.9189	5.52627	6.50949	5.97517	5.75951	6.42756	5.72741	5.73748	6.79442	4.95574	5.90764	6.1598	5.93715	6.48897	5.80112	5.47233	6.12338	5.54871	6.16771	5.75968	6.24916	6.02589	6.03148	6.20861	6.70745	5.86444	6.18707	5.62274	5.72825	6.9314	63.9664	-0.0312509	0.892044	0.972529
CMKLR1	CMKLR1	486321	-	chemokine-like receptor 1	8.21091	8.10481	8.3378	8.30389	8.43092	8.80027	8.28987	7.9237	6.94541	7.97658	7.75766	8.52548	4.57387	7.87872	8.01644	6.56164	8.17161	7.01744	8.07256	7.82382	7.98701	7.97207	6.92961	7.72103	8.20706	7.85815	8.091	8.40984	8.59601	6.83092	7.87222	8.41557	8.9165	233.06	0.0426156	0.89677	0.972529
S100A8	S100A8	490461	-	S100 calcium binding protein A8	5.75601	8.83358	6.91407	8.65663	5.07728	9.047	6.33974	7.6664	6.94541	8.252	5.96277	4.17971	7.30426	7.02839	7.46605	7.03401	5.0243	6.8634	7.61818	7.28181	6.68622	8.55103	13.9043	5.81104	4.83034	6.47348	9.08903	7.98309	5.63124	6.43499	1.59299	4.39568	7.81839	121.332	-0.106821	0.897034	0.972529
C3	C3	476728	-	complement component 3	4.85222	5.49237	6.57458	5.68624	4.90736	8.49542	8.19628	7.5144	5.42756	5.38163	7.14232	8.22774	7.22992	5.99645	5.56506	5.49515	7.82339	5.5963	6.5027	5.93074	5.92723	5.7871	8.61766	5.3804	5.54856	7.66988	6.61268	9.61603	4.75254	5.35699	4.53159	7.21064	5.0635	82.5416	0.0638834	0.897506	0.972529
PDGFC	PDGFC	482666	-	platelet derived growth factor C	5.78067	5.57329	5.58436	5.36431	5.1444	6.56446	5.8627	7.37842	5.85077	6.13652	5.73748	5.63914	5.93887	6.35662	5.37662	5.99604	6.88824	5.62055	6.61818	6.07091	5.57728	6.08155	8.152	6.14224	6.02589	6.36965	5.70854	6.64275	4.55323	4.77203	5.62274	7.10022	5.44201	63.5615	0.0324402	0.898203	0.972529
CR2	CR2	490269	CR1	complement component (3d/Epstein Barr virus) receptor 2	12.8262	12.5878	12.6155	11.9052	12.8833	13.062	12.1249	12.9341	12.3166	12.6977	12.6398	11.5806	11.7227	12.714	12.3512	12.477	12.0943	11.2075	12.5699	12.711	12.7787	12.3053	8.21911	12.5328	12.9682	12.2933	12.1458	11.8425	13.4683	12.131	12.4675	12.8002	10.3114	4874.62	-0.0356369	0.89846	0.972529
IL2RG	IL2RG	403851	-	interleukin 2 receptor_ gamma	11.8674	12.0452	11.6534	11.8825	11.6812	11.5695	11.5167	11.7799	11.8546	11.5381	11.2899	11.4292	10.2072	11.4978	11.4517	11.5774	11.6962	11.8219	11.8209	11.6867	11.8019	11.8601	9.00761	11.6742	11.7023	12.0968	11.7817	11.9627	11.4445	11.5022	11.2211	11.3269	11.414	2967.94	-0.0226838	0.89905	0.972529
MAP2K1	MAP2K1	478347	-	mitogen-activated protein kinase kinase 1	8.75289	8.80873	9.0079	8.79894	8.36679	8.02267	8.70309	8.98833	8.96531	8.81626	8.48255	9.79687	8.32064	8.82518	8.99474	8.80889	8.30823	8.33571	9.25313	8.61523	8.73141	8.98102	8.75968	8.87643	8.28553	8.62999	8.77154	9.8273	8.77849	8.39652	8.69453	9.06915	8.1079	431.73	0.0193534	0.899117	0.972529
ENTPD1	ENTPD1	486810	-	ectonucleoside triphosphate diphosphohydrolase 1	6.54188	6.37689	6.80117	6.88787	5.84147	7.64317	7.25316	7.64565	6.29006	7.99634	8.67784	6.02101	7.48367	6.58857	6.27228	6.07101	7.1878	8.42446	8.15614	6.69107	7.97632	6.59834	9.08161	6.2831	5.94223	8.40159	6.95429	6.73254	5.68099	7.71063	6.09549	7.24812	6.16784	129.963	0.0405483	0.900433	0.972529
TLR7	TLR7	491743	-	toll-like receptor 7	9.51641	9.09113	8.91794	8.74369	8.26742	8.77136	9.25316	9.3272	8.68581	8.3397	8.26721	9.50764	9.70565	7.89614	7.49725	8.58421	9.62838	7.95206	8.81256	9.39818	9.3478	8.99876	4.75968	9.11893	8.58004	9.177	9.43879	9.40984	7.96827	8.50899	8.35233	9.53561	7.32654	412.27	-0.0383085	0.905255	0.972529
ETS1	ETS1	489287	-	v-ets avian erythroblastosis virus E26 oncogene homolog 1	11.6546	11.0877	9.82302	10.5541	10.8207	10.0494	10.2569	11.6995	11.641	10.6056	10.9051	11.2268	10.805	10.8889	10.7086	11.7456	11.5308	11.4539	11.1442	11.4632	11.5519	11.231	8.88896	11.5745	10.738	11.9438	10.3777	11.2642	10.9199	11.1029	10.791	11.1125	10.615	2012.86	0.0251452	0.907571	0.972529
CD37	CD37	484382	-	CD37 molecule	11.2479	10.9109	10.5234	10.8602	10.5221	10.3776	10.5351	10.6758	10.8253	10.9933	10.3359	9.84504	10.578	10.3482	10.1253	10.7785	10.1143	9.67366	10.8388	11.0575	10.8385	10.8265	8.75968	10.99	10.3839	10.4121	10.7996	9.9487	11.0011	10.6175	10.7111	10.7362	9.50976	1454.29	0.0203099	0.911622	0.972529
SYK	SYK	484196	-	spleen tyrosine kinase	11.6908	11.9079	10.9983	11.8091	11.3055	11.102	11.2198	11.8171	12.0556	11.5935	11.3015	11.1965	11.8273	11.7707	11.347	12.0331	11.807	11.6747	11.3746	11.7724	11.9115	11.8455	11.4462	11.8628	11.409	12.2131	11.284	10.9922	11.8064	11.6829	11.438	11.4413	11.576	3085.56	0.012048	0.91217	0.972529
DLA-DQB1	DLA-DQB1	474862	DLA-DQB	major histocompatibility complex_ class II_ DQ beta 1	13.6592	13.09	11.1648	11.9593	1.68497	12.6818	11.8673	13.3593	13.8372	0.796671	11.3114	13.1292	11.6504	12.0461	11.2846	13.8192	9.35916	13.1962	13.3162	13.6039	13.2806	12.9977	5.34464	13.8357	3.19807	13.5026	12.0219	13.5835	12.3084	13.2032	11.8126	11.894	11.6409	2659.59	0.167172	0.913183	0.972529
TNFRSF9	TNFRSF9	608274	-	tumor necrosis factor receptor superfamily_ member 9	4.65291	4.37689	4.3291	2.94927	4.62356	4.46685	4.51123	5.08144	5.17759	4.75087	4.23159	5.11831	5.38746	5.45392	4.59421	5.29079	5.0243	3.29862	5.40959	5.56395	4.99232	5.22911	6.34464	5.66419	4.68349	4.82712	4.43723	5.36641	3.79835	3.77203	2.59299	4.59498	5.20101	26.375	0.0391384	0.914162	0.972529
SELE	SELE	403999	ELAM-1|LECAM2	selectin E	4.06795	3.96185	4.01876	4.36431	3.80044	4.95228	5.35368	4.34448	5.3944	5.0446	5.17269	4.72403	4.57387	6.13981	4.80833	4.85469	4.96541	4.71366	4.77572	5.60143	4.76284	5.51861	8.08161	4.55728	5.00542	4.62548	4.97157	4.62945	3.70524	4.18707	4.53159	3.34123	4.54893	27.6819	0.0359196	0.914415	0.972529
IL2RA	IL2RA	403870	CD25|IL-2RA	interleukin 2 receptor_ alpha	10.0452	9.86473	9.03133	7.77794	9.80391	8.5269	9.677	9.58151	9.68581	9.8397	8.02236	7.64459	7.35603	9.94158	10.0444	9.27304	7.47848	5.62055	8.60774	10.3632	9.6747	9.4057	6.56704	9.9026	9.88457	5.94741	9.468	8.21886	9.76557	9.23146	9.88761	8.99393	7.76394	469.727	0.0452794	0.915769	0.972529
FCER2	FCER2	484998	-	Fc fragment of IgE_ low affinity II_ receptor for (CD23)	8.81091	5.67457	6.67869	4.2712	5.47504	5.63035	3.97517	7.41976	9.3583	7.61045	4.58773	6.81391	8.09172	7.03888	6.01644	11.249	4.8723	4.99906	8.61471	8.38212	8.43234	6.30711	8.40354	10.7735	5.63103	6.41208	3.82718	6.53277	7.10213	7.61333	4.59299	7.2555	6.23343	112.105	-0.0677647	0.918114	0.972529
APC	APC	479139	-	adenomatous polyposis coli	8.38586	8.1713	8.23599	7.2285	7.83132	7.67474	7.69216	8.34018	7.76255	7.69754	7.41428	7.60037	7.7583	7.88455	7.75125	7.83869	8.00616	7.62055	7.80648	8.05074	8.10943	7.84054	7.75968	8.26198	8.01057	7.58896	7.98439	7.93526	8.04627	7.74165	7.85352	8.25181	7.32654	232.726	-0.0166369	0.918509	0.972529
ABL1	ABL1	491292	-	c-abl oncogene 1_ non-receptor tyrosine kinase	7.16481	7.13178	7.39728	6.65893	7.43539	6.52343	7.4148	7.55207	7.17759	7.0728	6.3292	6.9523	7.02932	7.91335	7.33405	6.74451	6.57027	6.55915	6.42553	7.08421	7.22679	7.3538	7.08161	7.4493	7.78303	6.64341	7.63453	7.28395	7.68099	7.09396	7.28416	7.27741	6.38543	138.197	0.0254632	0.918524	0.972529
RPS6	RPS6	474722	-	ribosomal protein S6	15.432	15.2649	15.0603	14.6513	15.6159	15.125	15.2211	15.0206	15.4175	15.6973	15.6117	14.8084	14.8572	16.0778	15.8655	15.088	14.5126	14.8245	15.1068	15.648	15.443	15.4457	13.4601	15.6726	15.4452	14.6184	15.1907	14.5723	16.0443	15.1121	15.83	15.2522	15.2196	38128.2	0.0170315	0.920252	0.972529
BCL2	BCL2	403416	BCL-2	B-cell CLL/lymphoma 2	10.2289	9.7197	9.75212	8.80933	8.83302	8.75373	7.93865	10.0129	10.3518	9.02308	8.02652	9.30038	8.87599	9.08264	8.69518	9.59059	7.05993	9.73741	9.15614	10.2702	9.41265	8.91405	7.92961	9.72874	8.95295	10.5312	8.30035	9.90661	8.95822	9.27453	8.64828	9.90757	7.02698	553.494	0.030505	0.921712	0.972529
C3AR1	C3AR1	486704	-	complement component 3a receptor 1	5.06795	5.21819	4.9295	5.64971	4.95798	6.01282	6.04556	6.74657	5.29006	5.00612	5.14232	5.76467	5.38746	5.28791	3.40978	4.29079	6.13534	8.53383	6.16567	5.27022	4.6053	6.32597	8.51457	5.41143	5.16154	6.53238	5.33414	7.49661	4.4422	4.50899	4.09549	5.94457	6.16784	48.5575	0.0416332	0.928251	0.97757
PTGER4	PTGER4	403589	-	prostaglandin E receptor 4 (subtype EP4)	9.1026	8.56671	8.78642	9.29209	7.19276	6.89981	7.85292	9.32066	8.28101	7.94642	6.70667	8.45583	8.04911	7.78211	7.28127	9.02461	7.58502	7.18126	8.35653	8.22292	9.41067	8.4515	9.04508	8.85684	7.17076	8.11734	8.30717	8.3624	8.14264	8.06971	7.47564	8.72027	6.76394	283.041	0.0220981	0.932147	0.977952
MTOR	MTOR	478232	FRAP1	mechanistic target of rapamycin (serine/threonine kinase)	8.25558	8.57	8.92373	8.40597	8.3738	8.49188	8.28987	8.53712	8.66857	8.35126	8.51254	8.35962	8.60094	8.0801	8.47391	8.27898	9.08089	8.50156	8.28843	8.43497	8.50848	8.67757	8.75968	8.17425	8.61423	8.8034	8.66671	8.42915	8.05573	8.39652	8.03594	8.69607	9.36728	363.294	0.00870359	0.934676	0.977952
IFIH1	IFIH1	488371	-	interferon induced with helicase C domain 1	9.54008	9.12508	8.4383	9.10578	7.69992	9.70104	9.54958	10.292	8.78831	7.75667	8.3526	9.70065	9.72792	7.42221	6.80833	8.06185	10.7147	7.43475	8.68923	9.62664	9.81025	9.77686	8.00761	8.48983	8.10014	9.95101	10.1155	10.4253	6.9379	7.77203	7.85978	9.18575	8.88113	459.494	0.0293214	0.936103	0.977952
CD86	CD86	403764	-	CD86 molecule	7.2018	6.72266	8.20146	7.97533	6.33841	8.0614	7.49245	8.33586	6.62634	7.41872	7.52437	8.26008	9.19303	7.36499	5.99474	7.25908	8.25696	7.78512	8.49894	7.68235	6.29718	7.57488	7.21911	6.91212	6.70903	7.96889	7.3408	10.2829	6.06513	5.88751	6.09549	8.07124	7.28073	175.034	0.033619	0.936714	0.977952
ATF2	ATF2	478806	-	activating transcription factor 2	9.22445	9.43398	9.53604	9.01536	9.228	9.52517	9.28806	9.72034	9.23023	9.24375	9.26721	8.51063	9.40138	9.29449	9.42608	9.52044	9.16672	9.35028	9.3122	9.48345	9.64801	9.4472	9.25153	9.70233	9.32322	9.32315	9.35897	8.92984	9.1537	8.78698	9.0304	9.49254	9.74157	636.569	0.007186	0.939363	0.977952
HIF1A	HIF1A	480348	-	hypoxia inducible factor 1_ alpha subunit (basic helix-loop-helix transcription factor)	10.5491	10.1473	10.2038	10.3127	9.70456	10.0263	9.84554	10.8348	10.6335	10.0959	9.77632	10.7104	10.6652	9.75372	9.67827	10.1787	10.6008	10.5097	10.6034	10.6878	10.7066	10.2	9.37439	10.6488	9.87895	10.4571	10.0407	10.7082	9.68557	10.3317	9.57409	10.4336	10.0881	1202.39	-0.0110757	0.940009	0.977952
CCND2	CCND2	611782	-	cyclin D2	10.8767	10.6988	10.5838	10.564	10.4404	10.5432	9.2953	10.5125	10.713	10.0422	10.6218	9.20577	10.3718	10.4715	10.0937	9.85866	8.21334	5.62055	10.6431	10.8494	10.4954	10.6544	9.94951	10.2188	10.5164	7.63447	9.939	9.95138	11.0645	10.6091	9.68751	9.7467	9.53924	1028.87	0.0215116	0.940948	0.977952
ATM	ATM	479450	-	ataxia telangiectasia mutated	8.79587	9.10481	8.32035	7.95302	9.01588	8.80313	8.89404	9.15428	8.78831	8.63587	8.09948	8.43395	9.0783	8.73126	8.88699	8.77565	8.26614	8.38961	8.7881	9.07091	9.12886	8.71023	7.66657	9.37648	9.15226	8.28655	8.86696	8.34217	9.04627	8.04505	8.75287	8.42215	8.51636	408.933	-0.015192	0.944618	0.97993
TNFRSF13C	TNFRSF13C	607785	-	tumor necrosis factor receptor superfamily_ member 13C	12.026	11.6553	11.2746	12.2587	11.9742	11.8711	11.7496	11.8256	12.2187	11.8614	12.3275	11.5926	12.0328	11.8496	12.0454	12.0474	11.5162	11.4416	11.9272	12.0152	12.1775	11.7518	8.08161	12.3539	11.8072	11.5378	11.6144	10.7845	12.3568	12.1997	12.3184	11.5555	12.4211	3496.88	-0.0143541	0.951839	0.98546
CD58	CD58	NA	NA	NA	7.0977	7.20132	6.80117	7.95677	7.41289	7.85642	7.83812	7.31848	6.86295	7.60403	7.05534	8.20577	8.49526	7.13003	7.22647	7.37456	8.81299	8.07121	7.63198	7.43497	7.19026	7.26863	8.92961	7.2831	7.78303	8.28084	8.03046	8.09373	6.95822	7.77203	7.7495	7.07542	7.9115	197.775	0.0107011	0.954124	0.98546
PDGFRB	PDGFRB	442985	PDGFR-1	platelet-derived growth factor receptor_ beta polypeptide	4.54188	4.96185	5.2818	4.79057	3.68497	6.07092	6.2971	6.81014	5.66857	5.00612	5.49462	5.57203	5.38746	6.25229	4.12028	5.29079	5.75549	4.62055	5.96213	5.60143	4.81175	5.7871	7.66657	5.55728	4.87614	6.28084	5.57925	7.37441	3.79835	4.18707	3.46746	4.59498	5.49646	40.8705	-0.0208543	0.95697	0.98546
EPCAM	EPCAM	481360	TACSTD1	epithelial cell adhesion molecule	4.80491	4.49237	4.4193	9.53549	4.18747	6.87828	4.8627	4.20009	4.42756	5.18899	5.42062	6.86153	4.92179	5.32267	4.59421	4.22666	3.90401	3.88358	6.02626	4.90099	3.99232	5.22911	8.88896	5.21439	4.3997	4.11091	4.70854	8.63611	4.04627	3.18707	3.46746	10.9117	4.64847	39.0674	-0.040971	0.959619	0.98546
DLA-DMB	DLA-DMB	607827	-	major histocompatibility complex_ class II_ DM beta	10.4773	10.3816	9.69458	9.73391	9.80909	10.2926	9.5526	10.3042	10.9209	10.3975	9.88579	10.5016	9.93993	10.5125	9.86474	10.917	10.0687	10.1924	10.2884	10.9344	10.5048	10.3572	8.40354	10.7764	9.75572	9.90347	9.58207	10.3533	10.0557	10.1	10.0687	10.0817	10.968	1151.35	-0.00960149	0.960392	0.98546
TNFSF12	TNFSF12	100568280	-	tumor necrosis factor (ligand) superfamily_ member 12	6.34097	6.59928	5.76722	4.75663	6.01887	6.19803	5.93865	6.23756	6.69605	5.81904	6.14232	6.84267	6.74865	6.57421	6.21714	6.12478	5.60927	6.07121	6.08766	6.79176	6.47471	6.8536	7.75968	6.83412	6.00542	6.76299	5.16421	6.58881	6.10213	5.6465	6.27482	6.11652	5.49646	75.1749	0.00974798	0.960601	0.98546
CCR2	CCR2	484790	-	chemokine (C-C motif) receptor 2	9.17182	8.58634	8.18869	9.60271	8.43316	8.58122	9.71259	8.91505	9.19213	9.19968	8.86153	5.9523	9.40292	8.59924	6.85724	5.81162	8.72918	9.96514	9.11003	9.29617	8.82372	8.70304	8.66657	7.4862	9.20481	10.5142	9.98439	8.32577	7.943	8.16435	7.06331	8.2407	7.414	379.184	-0.0153446	0.964201	0.987328
SLC16A1	SLC16A1	475856	MCT1	solute carrier family 16_ member 1 (monocarboxylic acid transporter 1)	6.38988	6.31549	6.77579	6.7737	7.083	6.96255	6.94787	6.81014	6.21606	6.42603	6.98005	7.67156	6.28436	6.23414	7.13026	6.53541	7.0243	6.72488	6.32713	6.65588	6.72504	6.43422	7.66657	6.36463	7.29399	6.58896	7.16421	7.35838	6.51259	5.77203	7.48376	7.21822	7.44201	111.181	0.00787929	0.969038	0.989095
LAG3	LAG3	486720	-	lymphocyte-activation gene 3	4.59846	4.49237	4.23289	4.64971	4.26993	5.07092	4.82317	5.16161	5.32568	4.79667	4.75766	5.91667	5.22992	5.13981	5.07963	4.46767	4.08089	4.57164	5.344	5.12338	4.65975	5.89207	7.56704	4.61173	4.26846	5.25775	4.22311	6.26688	3.25778	4.50899	4.25596	4.85024	5.0635	29.9298	-0.0126	0.969492	0.989095
PSMB8	PSMB8	474865	ATP6V0D2	proteasome (prosome_ macropain) subunit_ beta type_ 8 (large multifunctional peptidase 7)	11.1123	10.8546	10.6815	10.6503	10.6319	10.7618	10.8958	11.1768	10.904	10.6382	10.9203	11.7956	11.1556	10.8237	10.4169	10.7287	11.303	10.5234	11.1039	11.3536	11.1082	11.2904	8.28324	10.7233	10.6939	10.765	11.0806	11.9162	10.3346	10.6547	10.6591	11.0982	10.6334	1831.2	-0.0061639	0.976372	0.994287
IRF8	IRF8	489673	-	interferon regulatory factor 8	10.2166	9.75338	10.0605	9.64624	9.25609	9.01529	9.34673	10.6886	10.6555	9.50403	9.00769	10.7672	10.057	9.97612	9.35762	10.8048	9.23687	9.67076	10.0197	9.94174	10.6387	9.73337	8.08161	10.5573	9.30031	10.2922	8.9608	10.709	9.79553	9.57938	9.45511	10.875	8.97519	901.535	-0.00651132	0.979742	0.995577
CDKN2C	CDKN2C	475359	-	cyclin-dependent kinase inhibitor 2C (p18_ inhibits CDK4)	7.25558	7.15825	5.441	4.88787	6.95175	6.71781	5.67561	7.06068	7.82611	7.28049	8.16516	6.76467	7.18053	9.60631	6.69182	7.06185	8.99883	10.0679	7.20314	7.36042	6.75035	7.87296	7.21911	5.17877	6.47605	10.1269	5.70854	7.56805	9.24129	7.43499	6.05243	7.45457	8.70158	158.388	-0.0121606	0.981226	0.995577
CASP10	CASP10	488472	-	caspase 10_ apoptosis-related cysteine peptidase	7.85222	7.91087	7.87076	7.49874	6.75105	7.84536	7.73006	8.01825	7.53799	7.18038	6.69626	8.00837	8.76788	6.95273	7.24497	7.84404	8.45459	7.97575	8.25759	7.68235	7.91609	7.79389	8.56704	8.02175	6.7465	8.35884	7.72391	8.38631	6.57971	7.57938	7.11656	7.77521	7.95103	210.116	0.00359555	0.984732	0.996695
PSMB9	PSMB9	474867	-	proteasome (prosome_ macropain) subunit_ beta type_ 9 (large multifunctional peptidase 2)	12.3644	12.259	11.9075	12.3498	11.6955	12.2618	12.016	12.4008	12.6995	11	11.4939	12.738	11.9968	11.3959	11.2358	11.9217	12.7652	12.0649	12.2066	12.6374	12.396	12.4773	10.0265	11.968	11.7872	12.4179	12.1417	12.7741	11.0242	12.1442	11.4458	12.1069	12.3503	4136.66	0.00306399	0.987501	0.996695
HLA-DRB1	HLA-DRB1	474860	DLA-DRB1|LA-DRB	MHC class II DLA DRB1 beta chain	13.0995	12.8822	11.8645	11.4213	11.9535	12.1339	11.9892	13.1943	13.4384	12.3529	11.7037	12.8731	11.4833	12.6703	11.9426	13.5231	12.2506	12.9589	12.5225	13.3358	13.0521	12.7134	9.94951	13.3011	12.0198	12.4678	11.891	13.1182	12.2708	12.7701	12.1692	12.6218	11.9913	5488.19	0.00366173	0.987716	0.996695
LTBR	LTBR	486728	-	lymphotoxin beta receptor (TNFR superfamily_ member 3)	4.29034	4.43578	4.01876	4.1192	3.26993	5.03245	4.69764	4.47572	4.29006	4.38163	4.63212	4.84267	4.7774	5.05964	4.75771	4.57458	4.738	4.10597	5.23967	4.77546	4.54871	4.51861	7.21911	4.61173	3.87614	5.004	4.53345	5.19649	3.79835	4.18707	3.00803	4.96272	5.38543	24.0307	0.00347219	0.99116	0.998099
CCR7	CCR7	491011	-	chemokine (C-C motif) receptor 7	10.7078	10.2697	11.0011	9.8309	9.69992	9.21531	9.40311	11.2848	9.97095	10.1242	9.5693	10.7883	8.34646	9.21113	9.81763	10.5874	7.64723	10.4063	9.95666	10.1039	11.1119	10.2515	8.152	10.5599	9.55738	10.9247	9.39464	10.0179	9.55156	9.47247	9.80245	11.2177	8.64244	953.392	-0.00267467	0.99298	0.998099
IDH1	IDH1	478889	-	isocitrate dehydrogenase 1 (NADP+)_ soluble	5.8753	5.57329	5.66031	6.58348	5.92018	7.07092	5.95703	6.62458	6.37752	6.9052	6.54193	6.75462	6.83326	5.73771	5.70524	6.24296	6.83166	6.01744	7.64566	5.52548	6.47471	6.18846	8.21911	5.85684	5.49085	6.41208	6.42474	7.71376	5.96827	5.18707	5.91492	6.17995	4.54893	77.2584	0.00196152	0.994503	0.998099
C7	C7	489221	-	complement component 7	4.35746	5.76921	6.59408	4.68624	3.62356	5.91046	6.71933	6.74657	5.17759	6.33583	5.99712	6.07048	6.08407	6.86109	4.95035	5.38194	5.70238	4.35751	7.42553	5.74229	5.07478	5.75962	7.56704	7.03675	4.26846	4.11091	6.05499	6.98309	5.2902	5.88751	4.70847	4.64079	6.13389	51.8855	0.00161466	0.996949	0.998587
NFATC1	NFATC1	483925	-	nuclear factor of activated T-cells_ cytoplasmic_ calcineurin-dependent 1	8.73407	9.38064	8.95234	8.15873	8.97652	8.70258	8.65042	8.60321	9.25122	8.67625	8.57357	9.52104	6.5407	8.5706	9.1598	8.21017	8.82132	8.93282	8.3398	8.88967	8.82372	8.96005	9.04508	9.04419	9.05106	8.57968	8.27622	8.88858	8.84001	8.83092	8.52767	8.33427	9.57446	427.578	-0.000294458	0.998587	0.998587
ACOD1	ACOD1	NA	NA	NA	3.48299	3.69882	3.37491	3.17167	2.68497	4.52343	3.56013	4.03962	4.49169	3.9666	3.49462	5.26717	3.6994	2.73771	3.53531	4.29079	3.08089	3.52101	5.23967	4.48595	4.07478	4.81407	7.56704	4.02676	4.12407	4.30356	3.66671	7.34217	2.96827	2.18707	3.00803	4.59498	5.20101	16.7658	0	1	1
ACVR1	ACVR1	478757	-	activin A receptor_ type I	4.21995	3.59928	4.2818	3.53424	3.68497	5.14492	4.65324	5.03962	4.05559	4.70356	4.17269	4.2386	4.38746	4.73771	4.40978	4.57458	4.62838	4.10597	4.5027	5.27022	4.07478	5.34458	7.46012	4.24916	4.33557	4.11091	4.43723	5.00384	3.49879	2.18707	3.32996	5.66316	4.9115	21.7202	0	1	1
ADAMTS2	ADAMTS2	481453	-	ADAM metallopeptidase with thrombospondin type 1 motif_ 2	3.89802	4.37689	3.37491	2.82374	3.26993	5.40796	3.4606	4.70705	3.96813	3.60403	2.90966	4.05418	4.43637	4.45392	4.03781	3.35219	3.62838	4.29862	4.91774	4.22292	3.90486	3.86654	7.46012	3.85684	3.33557	4.30356	3.38661	4.51842	3.49879	4.50899	1.00803	3.44814	4.9115	15.737	0	1	1
AIRE	AIRE	487796	-	autoimmune regulator	3.48299	4.25136	3.69684	3.2712	2.55943	3.99292	4.2971	4.03962	3.13806	4.65465	4.04716	4.45273	3.92179	4.01782	4.27228	3.76723	3.96541	3.80112	3.23967	5.07091	3.99232	4.64414	7.34464	4.3804	4.33557	4.39102	3.48614	3.45952	2.12027	4.18707	2.59299	4.22575	3.0635	15.3946	0	1	1
AMBP	AMBP	481685	-	alpha-1-microglobulin/bikunin precursor	3.48299	2.59928	3.18226	2.68624	2.90736	2.63035	3.11268	3.12208	3.55309	3.1186	3.67519	2.91667	3.61694	3.10028	4.19828	2.35219	2.1878	3.17309	3.23967	4.31603	3.22679	3.22911	7.21911	2.66419	4.26846	4.30356	2.38661	2.45952	1.79835	2.18707	2.00803	2.22575	1.74157	8.68096	0	1	1
ANKRD22	ANKRD22	486468	-	ankyrin repeat domain 22	3.98549	3.69882	3.62283	3.88787	2.90736	4.52343	4.04556	4.90635	3.77549	3.88413	3.98005	4.63914	4.11444	3.6308	4.12028	4.08915	3.77277	4.03558	5.344	3.48595	4.07478	4.75962	9.4876	4.17877	4.4611	4.82712	3.74918	7.14135	2.96827	2.18707	2.81539	5.42215	5.20101	19.6252	0	1	1
AR	AR	403588	-	androgen receptor	2.48299	2.59928	3.37491	1.36431	1.1	4.14492	2.23821	3.6526	3.42756	2.60403	3.83566	2.76467	3.11444	3.51532	3.12028	3.35219	1.96541	3.17309	1.5027	3.90099	3.22679	3.22911	5.75968	2.85684	2.68349	2.88852	3.27969	3.33399	2.6057	2.18707	1.00803	1.22575	2.74157	7.24184	0	1	1
ARG1	ARG1	474823	-	arginase 1	2.70538	2.96185	3.07535	3.45177	2.1	3.99292	3.4606	3.41159	2.96813	3.1186	3.67519	3.84267	3.43637	3.38979	3.65079	3.35219	2.96541	2.88358	-0.0822618	3.90099	4.15279	3.51861	6.08161	3.02676	3.4611	3.76299	2.74918	3.78145	1.38331	2.18707	1.59299	1.22575	4.0635	8.74663	0	1	1
ATG12	ATG12	474636	-	autophagy related 12	4.29034	4.87939	4.12979	4.00817	3.80044	4.34656	4.35368	4.34448	4.72302	4.70356	4.34262	4.05418	4.05304	4.93036	4.70524	4.35219	3.55037	4.46854	4.23967	4.90099	4.99232	5.01338	6.56704	4.31627	4.51999	4.82712	4.57925	4.62945	4.4422	4.77203	4.09549	3.88872	4.54893	22.5652	0	1	1
BATF	BATF	611951	-	basic leucine zipper transcription factor_ ATF-like	3.59846	2.79193	2.37491	2.36431	1.68497	3.63035	3.56013	3.27409	3.96813	2.9666	3.28817	3.29519	2.52948	3.25229	3.53531	3.57458	3.38045	3.03558	3.5027	4.12338	3.99232	4.14664	7.66657	3.66419	3.33557	3.30356	3.16421	3.575	2.6057	2.18707	2.59299	3.22575	2.32654	9.97765	0	1	1
C4BPA	C4BPA	100687316	-	complement component 4 binding protein_ alpha	3.48299	3.87939	4.46237	4.00817	3.34793	5.34656	6.77219	4.85905	3.96813	4.65465	5.39509	6.60597	4.95574	4.45392	4.59421	4.15954	3.96541	2.88358	4.08766	4.31603	4.65975	4.75962	8.00761	4.17877	4.63103	3.88852	5.53345	6.85184	3.12027	2.18707	3.32996	4.68518	4.74157	23.734	0	1	1
C5	C5	474816	-	complement component 5	1.48299	2.37689	2.69684	2.17167	2.26993	3.63035	2.4606	2.27409	3.29006	2.60403	1.58773	3.4021	3.92179	2.93036	2.75771	2.35219	3.1878	0.713655	2.5027	2.90099	1.90486	2.86654	7.08161	3.02676	1.87614	3.47348	-0.420748	3.96202	1.38331	3.18707	2.00803	1.64079	2.74157	6.11991	0	1	1
C8A	C8A	479556	-	complement component 8_ alpha polypeptide	2.48299	3.37689	2.69684	3.45177	2.90736	3.52343	4.04556	3.6526	3.96813	3.79667	4.28817	4.34963	3.43637	4.57421	4.19828	3.76723	3.90401	4.03558	3.72509	4.40349	4.54871	4.30711	7.34464	4.55728	4.4611	3.88852	3.97157	4.19649	2.6057	2.18707	2.59299	1.64079	4.32654	13.8742	0	1	1
C8B	C8B	479555	-	complement component 8_ beta polypeptide	3.35746	2.96185	3.2818	1.68624	1.42193	3.63035	2.82317	3.12208	3.66857	3.2561	3.17269	3.29519	2.33683	2.73771	2.95035	2.76723	1.70238	2.29862	3.23967	2.90099	3.6053	3.38111	6.75968	3.17877	2.68349	4.004	-0.420748	2.68192	1.79835	2.18707	0.00803153	1.96272	3.74157	6.93265	0	1	1
C8G	C8G	480672	-	complement component 8_ gamma polypeptide	3.21995	3.69882	4.2818	3.82374	3.34793	4.77719	4.11268	3.6526	4.55309	4.38163	4.67519	4.17971	4.05304	4.68524	4.03781	4.41108	3.96541	3.88358	4.5027	4.48595	3.99232	4.14664	7.56704	4.5007	4.33557	3.88852	3.90118	3.96202	3.49879	3.77203	3.46746	3.72825	4.20101	18.0315	0	1	1
C9	C9	479354	-	complement component 9	2.70538	2.37689	1.95987	2.68624	2.1	4.72988	3.35368	3.41159	3.77549	2.60403	3.28817	3.29519	3.33683	2.93036	3.27228	2.08915	2.1878	2.29862	2.23967	3.12338	3.48982	4.05918	6.56704	3.02676	2.19807	3.11091	2.57925	3.575	2.12027	2.18707	3.00803	2.22575	3.32654	8.04012	0	1	1
CARD9	CARD9	607492	-	caspase recruitment domain family_ member 9	3.48299	4.43578	3.18226	3.94927	3.68497	5.63035	4.17681	4.59601	4.36045	4.38163	4.04716	4.63914	4.6994	4.57421	4.19828	4.01515	4.08089	3.17309	4.72509	4.12338	4.22679	4.81407	8.40354	4.17877	4.3997	4.47348	3.90118	5.60248	3.38331	4.50899	3.46746	3.96272	6.9314	21.6557	0	1	1
CCL1	CCL1	448788	-	chemokine (C-C motif) ligand 1	2.89802	3.87939	3.2818	3.36431	3.00689	4.46685	4.23821	4.59601	4.05559	4.70356	4.23159	4.4021	3.98891	4.6308	4.47391	5.12478	3.83988	3.96158	3.61818	4.22292	4.15279	4.81407	6.92961	4.10477	4.73412	3.62548	3.74918	4.12249	3.12027	2.18707	3.91492	3.34123	3.9115	16.5791	0	1	1
CCL16	CCL16	480604	-	chemokine (C-C motif) ligand 16	2.21995	3.37689	2.83434	2.17167	1.1	3.72988	3.82317	3.12208	3.55309	4.0446	3.04716	3.59475	2.8514	3.10028	3.53531	2.76723	2.83988	2.71366	1.91774	4.40349	3.6053	3.51861	6.34464	2.85684	4.04606	4.21045	3.74918	2.68192	1.38331	3.18707	2.59299	2.44814	0.741575	8.54051	0	1	1
CCL17	CCL17	403586	TARC	chemokine (C-C motif) ligand 17	5.80491	3.49237	3.89847	2.53424	5.20853	3.91046	3.90117	3.41159	3.66857	4.60403	3.90966	3.91667	3.22992	5.05964	2.95035	3.67412	3.70238	2.03558	7.23062	4.83959	4.29718	5.73161	6.34464	4.76373	3.68349	4.11091	4.43723	3.45952	6.22461	2.18707	3.32996	5.31321	4.9895	18.8703	0	1	1
CCL22	CCL22	100686212	-	chemokine (C-C motif) ligand 22	4.21995	4.11385	3.83434	3.06475	3.42193	4.28243	3.74071	3.12208	3.55309	2.9666	3.39509	3.76467	2.52948	3.38979	3.75771	3.67412	3.55037	3.03558	5.16567	4.40349	3.07478	4.4515	5.75968	2.85684	3.19807	3.76299	3.38661	2.87456	3.96827	2.18707	2.59299	4.10022	4.82904	12.4426	0	1	1
CCL23	CCL23	480602	-	chemokine (C-C motif) ligand 23	2.48299	4.83632	3.18226	4.2712	2.26993	8.48121	4.11268	3.27409	3.66857	4.0446	4.23159	3.84267	3.8514	4.93036	3.75771	2.57458	3.70238	3.88358	5.94011	4.56395	4.22679	5.4515	9.64232	3.9443	3.87614	7.87341	5.82718	6.33399	3.25778	2.18707	2.00803	10.3814	8.1079	25.9484	0	1	1
CCL24	CCL24	445452	-	chemokine (C-C motif) ligand 24	3.35746	3.25136	3.37491	3.68624	2.55943	3.28243	3.4606	3.41159	2.55309	2.9666	3.28817	2.4021	3.33683	3.6308	3.27228	3.46767	2.55037	3.96158	5.61818	4.12338	3.99232	4.64414	7.34464	4.24916	3.57658	3.76299	4.97157	2.87456	3.12027	2.18707	2.59299	2.22575	5.69577	12.1239	0	1	1
CCL25	CCL25	448798	-	chemokine (C-C motif) ligand 25	2.21995	3.25136	2.37491	2.68624	1.68497	4.34656	2.97517	3.75951	3.42756	3.38163	3.39509	5.63914	3.11444	3.51532	2.95035	2.76723	2.1878	3.88358	3.23967	3.31603	3.36429	3.64414	6.08161	3.17877	3.87614	3.62548	3.66671	5.48927	2.96827	2.18707	2.00803	1.96272	3.0635	9.91818	0	1	1
CCL26	CCL26	448789	-	chemokine (C-C motif) ligand 26	3.21995	2.96185	2.18226	1.68624	1.1	3.28243	2.23821	2.95216	-0.0318681	3.2561	1.58773	1.59475	2.11444	1.51532	2.95035	2.57458	2.38045	3.52101	1.91774	3.63796	3.6053	3.64414	6.08161	2.4418	0.876139	1.88852	1.90118	3.04449	2.38331	2.18707	0.00803153	1.64079	3.0635	5.30109	0	1	1
CCL27	CCL27	445454	CTACK	chemokine (C-C motif) ligand 27	1.89802	3.11385	3.76722	2.94927	3.26993	3.28243	2.97517	3.95216	2.29006	2.60403	2.90966	3.84267	2.98891	3.51532	3.95035	3.35219	3.28734	3.71366	1.91774	4.01647	4.15279	3.64414	7.21911	3.31627	3.04606	4.11091	3.03868	2.45952	3.6057	3.77203	2.59299	2.81071	4.44201	10.4694	0	1	1
CCL28	CCL28	448795	-	chemokine (C-C motif) ligand 28	3.70538	3.25136	3.18226	2.94927	2.42193	3.63035	3.56013	3.6526	3.42756	3.2561	3.17269	3.59475	2.6994	3.10028	3.27228	3.67412	3.77277	3.29862	3.08766	3.31603	3.81175	4.05918	6.56704	2.66419	3.78303	3.47348	3.38661	3.45952	2.12027	3.18707	2.00803	7.17217	2.74157	11.0691	0	1	1
CCL3	CCL3	448787	CCL3L1|CCL3L3	chemokine (C-C motif) ligand 3	3.59846	3.96185	3.2818	3.53424	2.1	3.91046	3.23821	5.95216	3.96813	2.79667	2.39509	6.58343	4.11444	3.83725	4.12028	4.01515	3.55037	3.96158	3.82463	4.22292	3.07478	5.18846	6.34464	4.24916	3.57658	5.66111	3.03868	7.42146	3.12027	3.77203	3.00803	4.10022	5.9895	17.2249	0	1	1
CCL7	CCL7	491148	CCL-7|MCP-3	chemokine (C-C motif) ligand 7	3.21995	3.11385	2.95987	1.36431	1.42193	3.99292	3.90117	4.03962	3.29006	3.79667	3.28817	3.17971	2.52948	2.51532	3.75771	2.57458	2.83988	2.88358	2.91774	3.63796	3.48982	3.64414	7.08161	2.66419	3.68349	4.55148	3.57925	3.33399	3.38331	3.18707	2.81539	5.68518	3.9115	10.5638	0	1	1
CCL8	CCL8	448792	MCP-2	chemokine (C-C motif) ligand 8	4.06795	2.79193	2.69684	3.88787	2.1	3.28243	3.74071	3.85905	3.96813	3.49711	3.28817	4.84267	2.11444	3.25229	3.53531	2.93715	4.5899	3.52101	5.12719	3.63796	2.90486	4.05918	6.75968	3.02676	2.87614	6.25775	4.82718	8.45952	2.38331	3.18707	1.00803	3.88872	3.32654	13.441	0	1	1
CCR10	CCR10	607528	-	chemokine (C-C motif) receptor 10	2.70538	3.49237	3.46237	2.17167	1.90736	2.82299	3.65324	3.12208	3.77549	3.9666	3.98005	3.98706	3.8514	3.51532	3.75771	3.46767	3.1878	3.96158	2.72509	4.12338	3.36429	4.05918	6.75968	3.31627	3.78303	4.11091	3.16421	4.04449	2.6057	3.77203	3.17796	2.22575	3.0635	11.2152	0	1	1
CCR9	CCR9	484793	-	chemokine (C-C motif) receptor 9	3.70538	3.87939	2.69684	2.94927	4.68497	4.28243	3.82317	4.27409	3.87502	3.70356	4.49462	3.76467	2.6994	4.45392	4.19828	4.01515	2.70238	3.71366	4.37717	4.48595	3.71221	5.14664	7.66657	3.4418	4.83034	3.76299	4.10281	3.87456	3.6057	3.77203	3.59299	3.72825	4.44201	16.1547	0	1	1
CD160	CD160	483158	-	CD160 molecule	3.06795	4.25136	4.54483	3.61224	2.90736	3.72988	3.74071	4.6526	3.87502	3.49711	2.58773	4.2386	2.98891	4.01782	3.27228	4.01515	3.38045	3.03558	5.27529	4.31603	3.6053	6.10358	6.92961	4.5007	3.9636	4.11091	3.57925	5.26688	2.96827	3.18707	1.59299	3.64079	4.82904	15.1131	0	1	1
CD163	CD163	477704	-	CD163 molecule	4.21995	3.49237	4.4193	4.4087	3.95798	6.03245	5.2971	5.34448	4.61199	3.79667	4.67519	4.59475	3.43637	4.17828	3.65079	3.67412	6.38045	5.32837	5.61818	4.40349	3.99232	4.86654	7.46012	3.9443	4.78303	7.65228	5.48614	8.1829	1.79835	2.18707	2.81539	4.72825	6.76394	26.5893	0	1	1
CD1B	CD1B	100174779	-	CD1b molecule	3.48299	3.25136	3.54483	2.82374	5.12237	3.52343	4.60744	5.75951	6.15796	3.49711	4.49462	4.45273	2.6994	3.93036	5.37662	3.08915	7.76415	8.51132	1.91774	5.31603	7.07478	3.96607	7.56704	1.4418	5.54856	7.4225	5.27969	4.51842	3.25778	4.18707	3.32996	2.96272	8.13389	25.4054	0	1	1
CD1D	CD1D	100856535	-	CD1d molecule	3.06795	4.31549	1.95987	2.53424	2.42193	4.21531	3.35368	2.53712	2.55309	3.70356	2.75766	3.29519	3.61694	4.38979	3.95035	3.67412	2.38045	4.23722	5.40959	3.90099	3.07478	4.51861	7.08161	3.17877	3.19807	4.76299	2.90118	4.04449	2.79835	2.18707	3.59299	1.22575	5.74157	11.5735	0	1	1
CD200	CD200	607499	-	CD200 molecule	2.89802	3.37689	4.18226	3.17167	2.90736	4.72988	3.56013	4.34448	4.66857	3.79667	3.75766	3.4021	3.61694	4.25229	4.19828	4.01515	4.08089	1.71366	3.72509	4.77546	3.90486	4.64414	7.34464	3.76373	4.26846	3.76299	3.82718	4.68192	3.25778	4.18707	3.00803	5.10022	4.64847	15.8571	0	1	1
CD207	CD207	612679	-	CD207 molecule_ langerin	3.48299	3.69882	3.89847	2.82374	2.42193	3.72988	2.97517	4.34448	3.96813	2.79667	2.75766	3.59475	3.11444	3.25229	3.53531	3.35219	3.1878	3.52101	3.5027	3.90099	4.22679	3.64414	6.34464	3.9443	4.04606	4.004	2.57925	3.575	1.38331	2.18707	2.59299	2.81071	4.44201	10.8802	0	1	1
CD244	CD244	488644	-	CD244 molecule_ natural killer cell receptor 2B4	4.89802	3.69882	2.95987	2.82374	3.49232	3.28243	3.97517	5.23756	4.77549	3.88413	4.34262	4.45273	2.8514	4.17828	3.95035	4.62521	4.70238	4.80112	4.4413	5.36042	4.6053	4.75962	7.66657	4.71482	4.57658	4.47348	4.10281	5.04449	3.12027	3.18707	3.70847	3.10022	5.38543	19.402	0	1	1
CD59	CD59	475945	-	CD59 molecule_ complement regulatory protein	4.06795	4.11385	4.18226	3.82374	3.18747	5.31485	4.17681	4.03962	4.29006	3.70356	3.28817	5.2386	3.8514	5.38979	3.95035	3.85469	3.77277	3.4141	6.12719	4.12338	3.71221	5.30711	8.56704	3.66419	3.33557	5.004	3.82718	4.82876	3.25778	4.18707	3.32996	6.11652	4.9115	20.5691	0	1	1
CD7	CD7	607675	-	CD7 molecule	4.35746	4.43578	4.23289	3.53424	2.90736	4.82299	4.04556	4.47572	4.77549	4.65465	3.98005	4.63914	4.17333	4.32267	3.65079	4.15954	3.62838	3.62055	5.23967	4.70834	4.15279	6.38111	7.75968	4.71482	3.04606	4.39102	3.82718	4.26688	4.6057	3.18707	2.59299	4.16435	5.69577	20.2224	0	1	1
CDH5	CDH5	489775	-	cadherin 5_ type 2 (vascular endothelium)	4.21995	4.25136	3.37491	3.53424	3.62356	3.82299	4.69764	4.41159	4.82611	4.0446	4.04716	4.2386	4.65876	5.38979	3.85724	3.93715	3.70238	2.52101	4.72509	4.56395	3.22679	4.86654	6.75968	4.3804	3.33557	4.76299	4.66671	4.39812	3.38331	2.18707	2.00803	4.10022	5.95103	17.5767	0	1	1
CDKN2B	CDKN2B	481563	p15INK4B	cyclin-dependent kinase inhibitor 2B (p15_ inhibits CDK4)	3.80491	2.79193	2.83434	2.94927	3.34793	3.63035	3.74071	4.34448	4.29006	3.38163	2.75766	3.91667	3.11444	3.38979	2.75771	3.22666	3.70238	3.4141	4.5027	4.83959	3.71221	4.14664	7.84714	3.85684	3.57658	4.94741	3.97157	6.08401	2.96827	2.18707	3.00803	3.72825	4.44201	13.8743	0	1	1
CH25H	CH25H	100856263	-	cholesterol 25-hydroxylase	4.70538	4.31549	3.54483	3.88787	3.74386	4.63035	4.40813	4.41159	4.49169	4.2561	4.75766	4.68221	4.05304	4.97475	4.19828	4.01515	3.90401	4.23722	4.82463	4.95988	4.6053	4.75962	7.84714	4.3804	4.68349	4.82712	4.10281	4.45952	3.49879	3.77203	3.46746	4.16435	4.64847	21.5687	0	1	1
CISH	CISH	484757	-	cytokine inducible SH2-containing protein	4.14595	4.49237	3.62283	3.2712	4.26993	4.57788	4.40813	3.6526	4.42756	4.32023	4.75766	4.29519	3.33683	4.78834	4.27228	4.46767	3.28734	3.71366	4.4413	4.70834	4.29718	4.75962	7.75968	4.02676	4.3997	4.69587	4.74918	5.39812	5.1559	3.77203	4.17796	3.88872	6.54893	21.8736	0	1	1
CKLF	CKLF	611371	-	chemokine-like factor	1.48299	3.11385	4.07535	3.45177	2.26993	2.82299	4.35368	1.95216	3.55309	4.2561	4.28817	3.98706	4.05304	4.25229	3.95035	3.57458	2.96541	3.71366	3.08766	4.48595	3.6053	4.4515	7.21911	3.55728	4.04606	4.62548	4.57925	3.96202	-0.201653	2.18707	3.32996	3.72825	3.54893	12.0063	0	1	1
CLEC5A	CLEC5A	609161	-	C-type lectin domain family 5_ member A	3.59846	3.59928	2.95987	3.36431	2.68497	3.72988	4.04556	4.34448	4.49169	4.38163	4.11129	3.59475	4.28436	4.01782	4.34267	4.01515	3.46791	4.03558	3.5027	4.12338	4.36429	4.81407	8.152	4.10477	3.57658	4.11091	3.38661	2.87456	3.12027	2.18707	2.32996	2.22575	3.9115	14.0623	0	1	1
CLEC7A	CLEC7A	611385	-	C-type lectin domain family 7_ member A	4.35746	4.43578	3.76722	4.31851	2.90736	4.82299	4.51123	4.03962	4.05559	4.75087	5.26016	4.29519	3.8514	4.88455	3.75771	4.41108	4.33464	4.57164	4.56159	4.70834	4.71221	4.58274	10.1347	4.61173	4.4611	5.34795	4.53345	4.87456	3.6057	3.18707	3.00803	4.85024	5.95103	23.5801	0	1	1
CMA1	CMA1	490628	-	chymase 1_ mast cell	4.42159	4.37689	2.54483	3.94927	4.52627	5.24926	3.35368	2.95216	4.49169	3.88413	3.39509	3.98706	2.8514	4.25229	4.70524	4.15954	3.77277	4.03558	5.72509	4.31603	4.07478	4.64414	7.34464	3.55728	5.12407	3.88852	3.66671	4.87456	3.70524	4.50899	3.00803	1.64079	3.74157	16.944	0	1	1
COLEC12	COLEC12	607342	-	collectin sub-family member 12	3.48299	3.87939	3.62283	3.68624	3.42193	5.14492	4.60744	4.34448	4.96813	4.9666	4.44571	4.11831	4.17333	5.01782	4.70524	4.57458	4.0243	4.75805	4.5027	4.63796	3.90486	4.64414	8.51457	4.4418	4.51999	4.004	4.16421	4.73254	3.6057	4.50899	3.00803	3.54768	4.9895	21.3211	0	1	1
CPA3	CPA3	485707	-	carboxypeptidase A3 (mast cell)	4.35746	3.69882	3.37491	2.17167	5.22929	5.60435	3.74071	3.85905	4.42756	4.60403	2.75766	3.29519	3.22992	5.10028	4.40978	4.29079	3.28734	3.52101	4.61818	4.01647	4.29718	3.22911	4.75968	4.17877	5.23369	4.55148	3.48614	3.575	3.88581	4.18707	1.59299	2.22575	4.44201	15.0985	0	1	1
CREB5	CREB5	475266	-	cAMP responsive element binding protein 5	2.21995	3.69882	3.54483	3.2712	2.1	4.21531	3.23821	2.95216	3.87502	3.79667	3.49462	3.50164	3.11444	3.10028	3.85724	3.08915	2.70238	3.71366	3.61818	3.63796	3.81175	4.05918	7.08161	3.4418	3.04606	3.62548	2.74918	3.04449	2.12027	3.77203	2.00803	3.10022	3.9115	10.6258	0	1	1
CRP	CRP	488629	-	C-reactive protein_ pentraxin-related	2.48299	2.79193	3.37491	2.82374	1.90736	3.82299	3.56013	2.75951	2.77549	3.2561	2.90966	2.91667	3.22992	3.38979	3.40978	2.57458	2.83988	3.17309	3.23967	4.56395	2.71221	4.22911	7.46012	3.02676	3.4611	3.30356	3.48614	3.78145	-0.201653	3.18707	2.32996	2.81071	2.74157	8.91023	0	1	1
CSF2	CSF2	403923	GM-CSF	colony stimulating factor 2 (granulocyte-macrophage)	3.48299	2.37689	2.54483	3.2712	2.42193	4.21531	2.97517	3.53712	3.29006	3.49711	3.17269	4.05418	2.11444	3.38979	2.75771	3.08915	2.83988	3.4141	4.0052	3.31603	3.48982	3.05918	6.56704	3.31627	3.57658	3.47348	3.38661	4.33399	3.12027	3.77203	3.81539	3.44814	4.9115	10.9711	0	1	1
CSF3	CSF3	608246	-	colony stimulating factor 3 (granulocyte)	3.70538	3.87939	3.46237	4.22229	3.18747	3.63035	4.11268	4.34448	4.49169	3.9666	3.58773	4.2386	4.17333	3.93036	4.59421	4.35219	3.28734	4.23722	4.08766	4.56395	4.15279	4.4515	7.46012	3.55728	4.3997	4.30356	4.03868	4.33399	3.38331	2.18707	2.81539	3.10022	4.20101	16.1485	0	1	1
CSF3R	CSF3R	607605	-	colony stimulating factor 3 receptor (granulocyte)	4.29034	5.34651	4.3291	4.53424	3.62356	5.52343	4.17681	4.53712	4.29006	4.49711	4.75766	3.59475	4.7774	4.51532	5.07963	4.41108	3.62838	3.71366	4.61818	4.63796	3.90486	4.38111	12.9495	3.76373	4.33557	4.004	4.10281	5.26688	3.6057	3.18707	3.46746	2.96272	8.02698	24.7874	0	1	1
CX3CL1	CX3CL1	487265	-	chemokine (C-X3-C motif) ligand 1	2.21995	1.79193	1.37491	2.36431	0.684965	2.14492	2.82317	3.75951	4.21606	3.1186	2.75766	3.29519	3.11444	3.38979	3.12028	3.08915	2.83988	2.52101	2.23967	3.48595	3.36429	3.38111	7.46012	2.17877	2.19807	3.88852	2.38661	3.68192	0.798347	2.18707	1.00803	4.59498	2.74157	7.23591	0	1	1
CX3CR1	CX3CR1	485599	-	chemokine (C-X3-C motif) receptor 1	2.89802	3.49237	2.37491	3.06475	1.68497	4.07092	3.35368	3.12208	3.55309	2.60403	3.04716	2.59475	2.6994	3.25229	3.12028	3.76723	2.96541	1.71366	3.37717	3.31603	3.07478	4.4515	7.56704	3.4418	2.87614	3.30356	3.27969	4.33399	2.12027	3.18707	1.59299	3.64079	3.32654	9.3195	0	1	1
CXCL14	CXCL14	610078	-	chemokine (C-X-C motif) ligand 14	1.89802	3.49237	2.95987	2.53424	1.68497	7.31485	5.23821	2.95216	2.55309	4.0446	3.75766	3.91667	2.11444	4.83725	2.27228	2.35219	2.38045	3.29862	2.23967	4.12338	4.48982	3.75962	10.9788	2.66419	3.87614	2.62548	3.82718	3.575	3.25778	2.18707	2.32996	3.88872	3.0635	11.551	0	1	1
CXCL8	CXCL8	403850	IL8	interleukin 8	3.98549	4.79193	3.69684	4.17167	3.00689	4.91046	3.4606	4.95216	4.87502	4.18899	4.23159	4.34963	3.11444	4.68524	4.03781	4.08915	3.62838	4.03558	5.37717	5.12338	4.07478	5.10358	9.37439	4.02676	3.9636	4.55148	5.36061	5.08401	3.6057	2.18707	2.00803	7.07542	5.49646	21.7533	0	1	1
CXCR2	CXCR2	478905	IL8RB	interleukin 8 receptor_ beta	4.21995	5.96185	4.37491	4.88787	3.68497	6.01282	3.90117	4.81014	4.13806	4.65465	4.04716	4.05418	4.22992	4.25229	4.80833	4.15954	4.08089	4.4141	4.4413	4.63796	4.15279	4.70304	11.5862	3.66419	3.9636	4.55148	4.22311	5.33399	3.79835	2.18707	3.32996	2.64079	5.74157	23.1798	0	1	1
DDR1	DDR1	474832	-	discoidin domain receptor tyrosine kinase 1	4.14595	2.96185	3.37491	3.61224	3.62356	3.72988	2.82317	3.6526	4.13806	4.60403	3.98005	3.4021	3.98891	4.01782	3.12028	3.35219	3.38045	2.88358	4.72509	4.12338	4.15279	4.64414	8.71388	4.61173	4.19807	3.30356	2.90118	4.19649	4.19066	2.18707	1.59299	5.49877	3.74157	14.5793	0	1	1
DEFB1	DEFB1	611241	CBD1	defensin_ beta 1	-0.101976	2.79193	1.37491	3.06475	1.90736	4.34656	3.23821	2.75951	2.55309	3.79667	3.49462	3.05418	3.43637	2.93036	4.03781	3.76723	3.55037	3.71366	-0.0822618	3.48595	3.6053	3.38111	6.56704	3.31627	3.33557	2.30356	3.27969	1.45952	-0.201653	2.18707	3.32996	1.96272	3.9115	7.44187	0	1	1
DMBT1	DMBT1	486922	-	deleted in malignant brain tumors 1	1.48299	0.791926	2.18226	1.36431	1.68497	3.52343	2.82317	2.27409	3.42756	3.38163	1.17269	2.91667	2.6994	2.25229	2.75771	2.08915	1.38045	0.713655	2.72509	3.12338	2.48982	3.22911	5.75968	3.17877	2.4611	3.62548	1.16421	2.68192	2.12027	2.18707	1.59299	7.67971	1.74157	5.92172	0	1	1
DOK2	DOK2	486133	-	docking protein 2_ 56kDa	3.59846	3.37689	3.62283	3.75663	3.18747	4.63035	3.65324	3.53712	3.42756	4.55156	4.34262	4.34963	4.05304	3.73771	4.27228	4.15954	3.55037	4.03558	3.61818	2.31603	3.99232	4.86654	7.46012	4.02676	4.33557	3.76299	4.03868	3.87456	2.6057	4.77203	3.00803	3.81071	3.0635	15.1479	0	1	1
EBI3	EBI3	485043	-	Epstein-Barr virus induced 3	2.48299	2.79193	3.95987	3.68624	3.49232	4.21531	4.35368	4.75951	4.55309	4.0446	4.34262	4.98706	3.8514	4.45392	3.95035	3.35219	4.1878	2.88358	4.56159	3.63796	4.22679	4.70304	6.34464	4.02676	4.12407	4.30356	3.57925	6.2496	3.12027	2.18707	3.32996	3.96272	7.13389	17.3439	0	1	1
EGFR	EGFR	404306	-	epidermal growth factor receptor	3.89802	3.11385	3.62283	3.53424	3.00689	4.99292	4.2971	4.90635	3.96813	4.0446	4.28817	4.98706	4.05304	3.93036	2.75771	3.46767	4.99516	3.52101	4.37717	3.31603	4.65975	4.38111	8.34464	3.55728	4.12407	4.004	4.48614	5.48927	3.12027	3.18707	2.32996	6.81071	3.9115	17.9534	0	1	1
ELANE	ELANE	442980	ELA2	elastase_ neutrophil expressed	2.89802	3.25136	3.37491	2.53424	3.18747	2.63035	3.4606	3.12208	4.29006	3.9666	3.49462	2.91667	3.22992	4.10028	4.59421	3.22666	3.62838	3.03558	3.5027	4.48595	4.07478	5.30711	7.08161	3.31627	3.9636	3.88852	4.16421	4.575	2.12027	4.18707	2.59299	2.64079	3.32654	12.4796	0	1	1
EPHA5	EPHA5	100684553	-	EPH receptor A5	3.59846	3.96185	3.46237	1.94927	3.42193	4.46685	3.90117	4.34448	4.13806	3.60403	3.67519	3.17971	3.61694	3.38979	4.19828	3.35219	2.96541	3.03558	3.23967	3.63796	3.6053	3.38111	7.21911	3.02676	3.78303	3.76299	3.90118	3.87456	3.12027	2.18707	2.32996	3.22575	3.9115	12.0414	0	1	1
ERBB2	ERBB2	403883	HER-2|c-erbB-2|p185erbB2	v-erb-b2 erythroblastic leukemia viral oncogene homolog 2_ neuro/glioblastoma derived oncogene homolog (avian)	3.21995	3.37689	3.37491	3.17167	2.68497	3.99292	3.4606	3.6526	3.87502	3.2561	3.67519	3.29519	3.43637	3.83725	3.12028	3.93715	3.96541	3.52101	3.23967	3.90099	4.22679	3.86654	7.34464	3.9443	3.78303	1.30356	3.16421	4.45952	2.96827	3.77203	2.00803	6.27014	3.0635	12.4794	0	1	1
ERBB4	ERBB4	488508	-	v-erb-b2 avian erythroblastic leukemia viral oncogene homolog 4	2.89802	0.791926	2.83434	2.17167	1.1	2.82299	2.23821	2.53712	3.13806	2.38163	2.39509	2.17971	2.11444	2.51532	2.27228	1.76723	1.96541	2.52101	0.917738	1.90099	2.48982	2.86654	6.34464	2.66419	3.33557	3.11091	3.38661	2.87456	2.6057	2.18707	2.00803	2.22575	2.32654	5.58473	0	1	1
ESR1	ESR1	403640	ERALPHA	estrogen receptor 1	4.06795	3.59928	3.76722	2.94927	2.1	5.60435	3.56013	3.41159	3.55309	3.38163	3.49462	3.59475	2.6994	3.51532	3.12028	3.46767	2.55037	3.17309	4.5027	4.12338	3.71221	4.05918	8.71388	2.85684	3.57658	2.88852	3.16421	3.68192	3.6057	3.18707	3.32996	2.96272	3.32654	12.2541	0	1	1
ESR2	ESR2	403639	ERBETA	estrogen receptor 2 (ER beta)	2.70538	2.96185	3.46237	2.17167	1.68497	4.28243	3.4606	3.53712	3.13806	3.2561	3.28817	2.91667	3.43637	3.51532	3.12028	2.35219	2.55037	3.62055	2.72509	3.77546	4.15279	4.30711	6.92961	2.4418	3.68349	3.11091	2.90118	3.96202	2.38331	3.18707	1.59299	2.81071	2.74157	9.29941	0	1	1
F13A1	F13A1	478711	-	coagulation factor XIII_ A1 polypeptide	3.21995	3.87939	2.95987	5.14567	2.80044	6.57788	3.23821	3.6526	4.21606	3.2561	3.90966	3.50164	1.8514	4.01782	3.27228	3.08915	3.28734	3.17309	7.58307	3.90099	3.81175	5.55103	9.00761	4.66419	3.87614	4.55148	4.74918	3.575	3.25778	3.18707	2.59299	2.96272	7.21731	17.2339	0	1	1
FABP7	FABP7	476278	-	fatty acid binding protein 7_ brain	-0.101976	3.96185	2.83434	3.36431	0.100003	3.63035	4.2971	-0.0478418	4.72302	4.44053	3.98005	3.05418	4.28436	3.10028	3.85724	-0.232774	1.38045	1.71366	-0.0822618	3.63796	1.90486	2.64414	6.08161	-0.14316	2.68349	2.30356	4.22311	3.19649	2.96827	2.18707	1.00803	-0.359212	0.741575	5.52007	0	1	1
FCER1A	FCER1A	478970	-	Fc fragment of IgE_ high affinity I_ receptor for; alpha polypeptide	3.21995	3.96185	3.07535	3.68624	3.34793	4.34656	4.35368	4.03962	3.55309	4.2561	4.11129	3.50164	4.05304	4.25229	3.75771	3.46767	3.62838	4.17309	3.91774	4.77546	4.22679	4.86654	7.46012	4.10477	4.9636	4.69587	4.43723	3.87456	3.25778	3.77203	2.32996	2.81071	4.32654	16.2047	0	1	1
FCGR1A	FCGR1A	403462	FCGAMMARI	Fc fragment of IgG_ high affinity Ia_ receptor (CD64)	3.48299	5.07733	3.83434	5.31851	3.00689	5.77719	3.90117	4.6526	4.05559	4.0446	3.75766	3.68221	3.61694	4.01782	4.34267	3.85469	3.83988	3.80112	5.12719	4.48595	3.90486	4.51861	10.5011	4.02676	4.33557	4.69587	4.9368	5.15996	2.79835	3.18707	2.32996	4.03311	5.54893	20.4377	0	1	1
FGFR3	FGFR3	488808	-	fibroblast growth factor receptor 3	3.70538	3.69882	3.83434	3.61224	3.26993	3.99292	4.04556	4.41159	4.66857	3.88413	4.79718	4.2386	4.28436	4.73771	3.75771	4.67412	4.83988	3.29862	4.5027	4.22292	3.36429	4.30711	7.56704	3.02676	4.26846	3.11091	3.66671	4.91895	2.6057	3.18707	2.59299	5.83061	3.54893	16.853	0	1	1
FOXA1	FOXA1	490657	-	forkhead box A1	1.48299	2.79193	2.69684	2.53424	2.68497	3.28243	3.11268	0.952158	3.66857	2.9666	2.90966	3.59475	3.11444	3.51532	3.85724	3.22666	2.55037	2.71366	3.23967	3.90099	3.48982	2.86654	7.46012	3.4418	3.57658	3.47348	3.27969	2.68192	2.12027	2.18707	2.59299	1.22575	3.32654	8.25931	0	1	1
FOXP3	FOXP3	491876	-	forkhead box P3	3.89802	3.25136	3.37491	3.36431	2.90736	3.63035	3.65324	2.75951	4.29006	4.1186	3.98005	3.29519	3.52948	4.01782	3.65079	3.35219	3.90401	4.52101	4.31006	4.48595	3.90486	4.81407	5.75968	4.3804	3.57658	4.11091	3.48614	3.33399	3.6057	3.77203	2.59299	3.64079	4.20101	13.9503	0	1	1
FPR2	FPR2	611696	FPRL1	formyl peptide receptor 2	4.06795	3.49237	3.76722	3.2712	2.80044	4.57788	4.04556	4.47572	4.05559	4.1186	4.11129	4.34963	3.61694	4.32267	3.95035	4.22666	3.83988	3.71366	3.23967	4.63796	4.6053	4.51861	6.92961	4.5007	4.51999	4.94741	4.16421	4.62945	2.79835	3.18707	2.32996	3.96272	3.74157	16.5177	0	1	1
GFAP	GFAP	480495	-	glial fibrillary acidic protein	4.70538	3.96185	4.37491	3.61224	3.49232	4.14492	4.65324	4.59601	5.21606	4.92595	3.98005	4.05418	4.28436	5.01782	4.75771	4.15954	3.77277	4.46854	4.08766	4.31603	4.6053	5.05918	7.56704	4.61173	4.51999	4.88852	4.53345	4.39812	3.49879	3.77203	2.59299	3.64079	3.74157	20.5914	0	1	1
GZMH	GZMH	490629	GZMH|LOC490629	transmembrane protease serine 9-like	3.70538	4.25136	3.54483	2.68624	1.42193	3.82299	3.4606	6.72034	3.96813	3.38163	3.28817	4.8042	2.8514	3.51532	1.53531	2.93715	3.62838	3.71366	3.61818	4.01647	3.90486	4.81407	6.08161	3.66419	3.19807	4.88852	3.66671	7.00384	3.12027	3.18707	0.00803153	3.54768	6.02698	13.5205	0	1	1
HAMP	HAMP	492281	-	hepcidin antimicrobial peptide	3.48299	3.59928	3.83434	3.45177	4.22929	4.82299	4.11268	3.75951	4.55309	4.0446	4.39509	3.98706	4.11444	4.83725	4.70524	3.85469	4.0243	4.71366	4.37717	4.77546	4.36429	4.58274	8.28324	3.17877	4.9636	4.11091	3.38661	3.87456	2.79835	3.77203	4.25596	3.72825	3.9115	18.4898	0	1	1
HAVCR2	HAVCR2	479318	-	hepatitis A virus cellular receptor 2	4.21995	4.59928	4.07535	3.68624	4.1444	4.72988	3.65324	5.50675	3.77549	3.9666	3.83566	5.0866	3.61694	3.93036	4.47391	4.35219	3.62838	3.80112	4.23967	4.83959	4.22679	5.22911	6.75968	4.85684	4.4611	5.11091	3.90118	5.85184	3.79835	2.18707	3.70847	3.64079	4.9115	20.0764	0	1	1
HBEGF	HBEGF	607007	-	heparin-binding EGF-like growth factor	3.48299	3.25136	3.18226	3.17167	2.26993	4.21531	2.65324	3.6526	3.29006	3.70356	3.28817	3.4021	3.61694	4.01782	3.85724	2.76723	3.90401	2.88358	3.82463	3.77546	2.90486	3.96607	7.56704	3.66419	3.19807	4.21045	3.97157	3.33399	2.79835	2.18707	1.00803	4.28464	5.64847	11.6643	0	1	1
HCST	HCST	612627	-	hematopoietic cell signal transducer	3.89802	4.03985	5.25755	3.75663	4.26993	4.21531	4.11268	4.27409	4.05559	5.08207	3.75766	4.11831	4.73893	4.38979	4.53531	5.35219	3.90401	6.31357	4.31006	4.01647	4.29718	4.14664	7.66657	4.10477	4.33557	5.43284	4.10281	3.87456	4.32191	3.18707	4.00803	3.22575	4.32654	21.2136	0	1	1
HDC	HDC	487551	-	histidine decarboxylase	3.06795	2.96185	2.54483	1.36431	1.68497	3.52343	2.82317	3.12208	3.55309	2.79667	2.75766	3.59475	1.8514	2.73771	3.27228	3.76723	1.38045	2.71366	2.23967	4.40349	3.48982	3.51861	6.75968	3.31627	3.78303	3.30356	2.74918	3.575	0.798347	2.18707	1.59299	1.64079	3.32654	7.54331	0	1	1
HNF1A	HNF1A	486303	HNF1|TCF1	HNF1 homeobox A	4.54188	4.37689	3.54483	4.31851	3.85489	4.72988	4.04556	3.85905	4.77549	4.2561	4.39509	4.11831	4.52948	4.25229	4.47391	4.01515	3.70238	4.46854	4.61818	4.12338	4.48982	4.30711	8.34464	4.85684	4.26846	4.69587	4.16421	3.96202	3.88581	3.18707	3.32996	3.22575	4.0635	19.6491	0	1	1
IFNB1	IFNB1	481558	-	interferon_ beta 1_ fibroblast	0.898024	3.11385	2.18226	2.17167	2.26993	3.72988	2.82317	3.12208	3.13806	2.38163	2.90966	3.4021	2.52948	2.51532	3.40978	3.08915	3.55037	3.29862	2.72509	3.48595	3.6053	3.51861	7.21911	3.55728	3.04606	3.11091	2.38661	4.04449	1.38331	3.18707	0.00803153	1.22575	2.74157	7.47685	0	1	1
IFNG	IFNG	403801	IFN-G|IFN-gamma	interferon gamma	2.89802	2.37689	2.37491	3.17167	0.100003	2.99292	2.97517	4.20009	2.55309	2.38163	3.04716	5.14934	3.11444	3.73771	2.53531	2.57458	2.70238	3.03558	3.82463	3.63796	2.71221	4.14664	7.34464	3.02676	2.19807	4.004	1.16421	6.76938	2.12027	2.18707	2.81539	1.96272	5.32654	9.10531	0	1	1
IGF1R	IGF1R	442951	-	insulin-like growth factor 1 receptor	3.89802	3.96185	3.95987	2.94927	2.90736	4.86739	4.23821	5.20009	3.96813	4.38163	3.49462	3.50164	4.6994	4.68524	4.59421	3.46767	4.38045	3.29862	4.5027	3.77546	4.07478	4.91716	8.66657	4.71482	4.4611	5.004	4.27969	5.04449	2.79835	3.18707	1.59299	7.5656	5.32654	19.8916	0	1	1
IL11	IL11	611309	-	interleukin 11	1.48299	2.96185	2.18226	2.53424	1.1	3.72988	3.23821	3.75951	3.42756	3.60403	3.49462	2.91667	3.11444	2.25229	3.40978	2.57458	1.96541	2.52101	2.72509	3.48595	3.22679	3.38111	5.75968	4.17877	3.19807	3.47348	2.38661	3.33399	2.38331	2.18707	2.00803	1.64079	2.74157	7.57158	0	1	1
IL11RA	IL11RA	481588	-	interleukin 11 receptor_ alpha	3.98549	4.03985	3.76722	3.94927	2.68497	5.21531	4.51123	4.20009	4.05559	3.79667	3.90966	4.68221	4.57387	3.93036	4.03781	3.67412	3.90401	2.71366	5.37717	4.56395	4.22679	3.64414	7.21911	4.10477	3.9636	4.11091	4.57925	4.68192	3.38331	2.18707	1.59299	3.96272	4.20101	16.4879	0	1	1
IL12B	IL12B	403976	-	interleukin 12B (natural killer cell stimulatory factor 2_ cytotoxic lymphocyte maturation factor 2_ p40)	5.18343	4.43578	3.89847	1.94927	2.55943	3.99292	4.4606	4.59601	3.13806	4.38163	3.75766	5.17971	3.92179	3.73771	2.75771	3.22666	4.93504	1.71366	4.61818	4.31603	4.42842	5.22911	7.08161	4.31627	2.68349	4.21045	3.16421	6.91895	4.6057	2.18707	2.32996	5.59498	6.78597	17.5109	0	1	1
IL12RB2	IL12RB2	489550	-	interleukin 12 receptor_ beta 2	3.21995	4.49237	3.95987	3.68624	2.90736	4.07092	3.56013	3.85905	4.55309	3.70356	3.67519	4.11831	3.22992	3.73771	3.95035	4.29079	2.70238	3.88358	4.4413	4.40349	4.07478	5.22911	7.34464	3.55728	3.9636	4.21045	4.10281	4.45952	3.49879	3.77203	3.00803	3.72825	3.54893	15.6489	0	1	1
IL13	IL13	442990	-	interleukin 13	3.80491	3.37689	2.83434	1.68624	1.90736	3.91046	2.82317	4.03962	3.55309	3.60403	2.75766	1.59475	2.98891	3.51532	4.03781	3.85469	2.96541	3.88358	3.08766	4.12338	4.29718	3.96607	5.34464	4.02676	4.26846	4.69587	3.27969	3.45952	1.38331	2.18707	2.00803	1.64079	3.32654	9.71217	0	1	1
IL13RA2	IL13RA2	403622	-	interleukin 13 receptor_ alpha 2	3.35746	3.79193	3.89847	3.75663	3.34793	4.52343	3.97517	4.34448	4.66857	4.2561	3.98005	3.4021	3.7774	5.25229	4.27228	3.93715	3.96541	4.23722	7.5102	5.01647	3.6053	4.30711	6.34464	6.23188	4.33557	3.30356	4.70854	4.51842	3.12027	3.18707	3.17796	3.22575	6.26514	19.5754	0	1	1
IL16	IL16	488762	-	interleukin 16	3.59846	2.59928	2.54483	2.36431	2.42193	2.40796	2.82317	3.53712	4.13806	2.79667	3.58773	3.05418	3.33683	3.25229	4.03781	3.08915	3.08089	3.29862	3.23967	3.31603	3.6053	3.22911	5.34464	3.85684	3.4611	3.88852	2.90118	3.87456	3.38331	3.77203	0.00803153	1.64079	4.20101	9.20725	0	1	1
IL17B	IL17B	489193	-	interleukin 17B	3.59846	3.69882	4.07535	3.53424	3.00689	3.52343	4.11268	3.85905	4.49169	4.44053	3.58773	3.59475	4.22992	4.17828	4.53531	3.46767	3.77277	3.80112	2.5027	4.95988	3.90486	3.64414	7.84714	4.31627	4.63103	4.47348	3.74918	4.33399	3.70524	2.18707	3.17796	3.64079	4.9115	15.8308	0	1	1
IL17F	IL17F	481838	-	interleukin 17F	3.21995	3.96185	3.46237	3.36431	3.00689	4.28243	3.82317	3.95216	4.92233	3.70356	4.04716	3.84267	4.17333	4.45392	3.53531	4.01515	3.70238	4.29862	4.16567	4.70834	4.29718	3.86654	5.75968	4.10477	4.78303	3.47348	3.82718	4.04449	3.49879	2.18707	1.59299	4.28464	4.20101	14.8854	0	1	1
IL18R1	IL18R1	611438	-	interleukin 18 receptor 1	4.06795	4.87939	3.95987	4.22229	2.90736	4.63035	4.17681	4.03962	4.21606	4.38163	4.11129	3.76467	3.7774	4.38979	4.75771	4.62521	4.28734	2.88358	5.5027	4.77546	3.99232	5.18846	8.71388	4.55728	3.68349	4.62548	4.22311	4.91895	3.70524	3.18707	3.00803	4.44814	5.9115	20.8125	0	1	1
IL18RAP	IL18RAP	481327	-	interleukin 18 receptor accessory protein	4.54188	4.69882	4.37491	3.94927	3.62356	4.28243	4.2971	4.6526	4.36045	3.88413	4.28817	3.29519	3.8514	4.57421	4.12028	4.52211	3.77277	3.29862	5.08766	5.31603	4.36429	4.64414	8.51457	4.3804	3.78303	3.62548	4.74918	4.78145	3.49879	4.50899	2.59299	4.03311	5.32654	20.4121	0	1	1
IL19	IL19	490265	-	interleukin 19	3.48299	3.25136	2.83434	1.94927	2.68497	2.99292	3.35368	1.95216	3.13806	3.2561	3.17269	2.76467	2.98891	3.51532	3.40978	2.93715	3.55037	2.52101	3.61818	2.63796	3.71221	3.64414	7.34464	3.02676	3.19807	3.88852	2.74918	2.45952	-0.201653	4.18707	1.59299	2.96272	3.0635	8.45607	0	1	1
IL1B	IL1B	403974	IL-1	interleukin 1_ beta	1.48299	0.791926	0.95987	1.36431	-0.899997	4.40796	1.97517	-0.0478418	3.13806	2.38163	3.17269	2.4021	1.11444	3.25229	2.95035	1.35219	-0.619552	3.62055	3.37717	3.63796	2.71221	3.38111	7.66657	2.4418	2.19807	0.303556	3.48614	3.04449	-0.201653	2.18707	0.00803153	-0.359212	2.74157	4.29827	0	1	1
IL1RL1	IL1RL1	611442	-	interleukin 1 receptor-like 1	4.29034	4.43578	3.95987	4.06475	4.1	4.86739	4.17681	3.27409	4.13806	3.79667	3.75766	4.17971	4.28436	3.93036	4.12028	4.46767	3.46791	3.62055	4.72509	4.77546	3.71221	4.58274	7.56704	5.21439	3.4611	4.21045	3.82718	4.19649	2.79835	4.50899	3.32996	4.68518	4.64847	18.6026	0	1	1
IL1RL2	IL1RL2	611453	-	interleukin 1 receptor-like 2	2.21995	2.11385	1.95987	2.53424	1.90736	3.82299	1.65324	2.75951	3.29006	2.60403	1.58773	2.91667	0.529477	2.93036	2.27228	2.76723	2.70238	2.29862	1.91774	1.90099	2.22679	3.51861	7.08161	3.31627	3.57658	2.30356	2.90118	3.33399	1.38331	2.18707	1.00803	0.640788	3.32654	5.77607	0	1	1
IL21	IL21	442935	IL-21	interleukin 21	3.06795	4.59928	3.54483	2.94927	2.68497	3.63035	4.11268	5.12208	4.55309	4.65465	3.75766	5.47739	3.92179	4.17828	4.12028	3.57458	3.70238	3.62055	4.4413	4.48595	4.22679	5.94182	7.21911	3.9443	4.12407	4.55148	3.57925	6.54699	2.96827	2.18707	3.00803	3.81071	4.64847	17.7552	0	1	1
IL22	IL22	481153	-	interleukin 22	2.48299	3.37689	3.37491	3.17167	1.90736	3.63035	4.11268	3.41159	3.42756	3.38163	3.17269	3.29519	3.6994	3.83725	4.19828	3.22666	2.55037	3.88358	2.5027	3.77546	4.07478	3.38111	3.75968	2.85684	3.68349	4.004	1.90118	3.96202	3.38331	2.18707	2.00803	3.22575	2.32654	9.49828	0	1	1
IL22RA1	IL22RA1	612279	-	interleukin 22 receptor_ alpha 1	1.48299	2.59928	2.54483	2.82374	2.1	3.52343	3.65324	2.95216	2.96813	3.1186	3.58773	3.29519	3.52948	2.93036	3.53531	3.22666	1.70238	2.29862	3.23967	4.40349	3.48982	3.38111	6.92961	3.76373	3.57658	2.88852	2.57925	3.78145	2.79835	2.18707	3.32996	1.96272	4.0635	8.93209	0	1	1
IL22RA2	IL22RA2	611470	-	interleukin 22 receptor_ alpha 2	1.48299	3.11385	2.18226	2.68624	2.1	3.40796	3.56013	3.53712	2.96813	3.79667	3.04716	2.59475	2.98891	3.83725	2.95035	3.22666	3.1878	3.4141	0.917738	3.31603	3.71221	3.22911	7.08161	2.85684	3.19807	3.30356	1.57925	3.45952	2.6057	2.18707	1.59299	2.22575	2.32654	7.78031	0	1	1
IL23A	IL23A	481110	-	interleukin 23_ alpha subunit p19	2.89802	3.25136	3.37491	3.06475	2.80044	4.07092	3.35368	3.12208	2.29006	3.88413	3.83566	3.59475	3.22992	3.51532	3.40978	3.76723	3.08089	4.29862	3.37717	3.77546	3.36429	3.64414	5.75968	3.85684	3.78303	4.30356	3.57925	3.45952	2.79835	3.77203	3.70847	3.44814	3.74157	11.7284	0	1	1
IL23R	IL23R	609732	-	interleukin 23 receptor	4.06795	5.00138	3.37491	4.22229	2.90736	5.07092	4.17681	3.6526	4.36045	4.44053	2.90966	3.98706	3.43637	4.51532	2.75771	3.93715	4.38045	3.52101	5.77572	4.63796	4.90486	4.86654	6.92961	4.85684	4.04606	4.11091	3.48614	5.19649	4.32191	3.18707	3.91492	4.44814	5.78597	19.4063	0	1	1
IL24	IL24	609213	-	interleukin 24	4.14595	3.87939	3.62283	3.53424	3.55943	3.99292	4.65324	4.03962	4.72302	4.32023	4.17269	3.98706	4.17333	4.68524	4.53531	4.29079	3.77277	4.17309	4.61818	4.70834	4.48982	3.75962	6.75968	4.17877	3.9636	4.55148	4.03868	3.87456	3.49879	2.18707	2.32996	3.10022	3.0635	16.4718	0	1	1
IL25	IL25	480252	-	interleukin 25	4.29034	3.49237	3.2818	3.17167	2.55943	3.14492	3.23821	4.03962	4.21606	3.88413	3.67519	4.45273	3.6994	4.10028	3.12028	3.85469	3.28734	3.03558	4.61818	4.12338	3.48982	3.05918	6.08161	3.55728	3.87614	3.30356	3.27969	3.19649	3.12027	2.18707	2.00803	3.44814	3.54893	11.7847	0	1	1
IL26	IL26	608923	-	interleukin 26	1.89802	3.49237	2.83434	3.17167	3.18747	4.34656	4.23821	3.85905	4.61199	3.79667	4.11129	3.59475	3.11444	4.17828	3.53531	3.46767	3.55037	3.29862	3.91774	3.48595	3.81175	3.64414	7.92961	4.24916	3.57658	4.30356	2.90118	4.12249	2.79835	3.77203	0.00803153	1.22575	3.0635	11.6996	0	1	1
IL27	IL27	607880	-	interleukin 27	4.14595	3.49237	3.46237	3.36431	3.68497	4.52343	2.82317	3.75951	4.42756	4.38163	3.49462	4.2386	4.05304	4.51532	3.65079	4.15954	4.42484	4.62055	4.91774	4.90099	4.54871	3.86654	6.56704	4.31627	4.12407	4.11091	3.38661	4.78145	3.88581	3.77203	2.59299	3.72825	4.20101	17.0131	0	1	1
IL29L	IL29L	611377	-	interleukin 29-like	4.14595	4.37689	3.69684	4.00817	3.00689	4.28243	4.74071	4.53712	4.82611	4.79667	4.39509	4.68221	4.17333	4.6308	4.03781	4.93715	4.42484	4.4141	4.5027	4.95988	3.71221	4.64414	7.46012	3.85684	4.57658	4.76299	4.22311	4.45952	3.49879	3.77203	3.59299	3.72825	4.54893	20.7656	0	1	1
IL3	IL3	481497	IL-3|MCGF	interleukin 3 (colony-stimulating factor_ multiple)	1.89802	2.37689	3.18226	3.17167	1.68497	3.63035	2.82317	3.41159	3.29006	3.2561	3.28817	3.05418	3.22992	3.10028	3.27228	3.08915	1.96541	3.17309	2.72509	3.90099	3.22679	4.14664	6.56704	3.31627	3.57658	3.88852	1.90118	3.45952	1.38331	2.18707	1.00803	2.22575	2.74157	8.02557	0	1	1
IL31RA	IL31RA	487212	-	interleukin 31 receptor A	2.21995	0.791926	2.69684	1.68624	2.1	2.82299	2.82317	2.75951	2.55309	2.9666	2.39509	2.4021	2.8514	2.25229	3.12028	2.57458	2.83988	1.71366	3.91774	2.63796	2.90486	2.64414	6.34464	2.66419	2.68349	2.62548	1.16421	4.45952	2.79835	2.18707	1.59299	2.44814	3.9115	6.42391	0	1	1
IL32	IL32	102156096	-	interleukin 32	3.48299	3.49237	3.46237	3.45177	3.55943	3.99292	3.56013	4.70705	4.82611	4.88413	3.83566	4.88015	4.28436	4.73771	4.12028	4.76723	4.70238	3.80112	4.91774	4.77546	3.81175	4.96607	6.92961	4.31627	4.33557	4.39102	3.74918	5.62945	3.49879	3.77203	3.46746	3.72825	3.54893	19.0816	0	1	1
IL34	IL34	610536	-	interleukin 34	3.98549	4.11385	3.2818	3.2712	2.90736	4.40796	4.4606	4.6526	4.36045	3.70356	4.63212	4.98706	4.65876	4.83725	4.27228	4.01515	4.42484	4.03558	4.96213	4.83959	4.36429	4.81407	7.08161	4.9443	4.19807	4.004	4.62365	6.44442	2.12027	2.18707	3.32996	5.49877	3.74157	19.8069	0	1	1
IL3RA	IL3RA	609293	-	interleukin 3 receptor_ alpha (low affinity)	2.48299	-0.208074	2.37491	2.53424	1.1	3.14492	1.97517	2.95216	3.55309	3.38163	3.28817	2.17971	3.11444	4.01782	2.95035	2.76723	1.38045	2.88358	2.5027	3.77546	3.07478	3.64414	5.34464	2.17877	2.87614	3.47348	2.74918	2.87456	2.38331	2.18707	1.00803	2.22575	3.0635	6.51637	0	1	1
IL4	IL4	403785	IL-4	interleukin 4	2.89802	3.69882	2.95987	3.06475	2.80044	3.99292	3.82317	4.41159	4.05559	3.1186	3.04716	3.17971	3.11444	3.51532	4.19828	4.08915	3.62838	3.80112	3.82463	4.40349	4.29718	3.96607	8.08161	4.10477	2.68349	3.62548	3.57925	3.68192	2.79835	3.18707	2.32996	2.96272	4.32654	12.766	0	1	1
IL5	IL5	403790	-	interleukin 5 (colony-stimulating factor_ eosinophil)	3.35746	4.31549	3.46237	3.2712	3.26993	4.52343	3.35368	4.03962	3.96813	4.32023	3.67519	3.59475	3.98891	3.83725	3.27228	4.22666	3.77277	3.29862	4.67263	4.31603	3.36429	4.51861	6.34464	3.76373	3.87614	3.30356	2.90118	3.96202	3.25778	3.18707	3.32996	3.10022	4.64847	14.1334	0	1	1
IL5RA	IL5RA	476553	-	interleukin 5 receptor_ alpha	2.70538	2.79193	2.95987	2.82374	3.95798	1.82299	3.35368	3.12208	3.13806	3.1186	2.75766	3.29519	3.33683	3.73771	4.03781	2.93715	2.55037	3.52101	1.91774	4.40349	4.07478	3.96607	6.08161	3.66419	4.73412	3.30356	2.38661	2.87456	0.798347	3.18707	2.81539	-0.359212	4.0635	8.86349	0	1	1
IL6	IL6	403985	IL-6	interleukin 6 (interferon_ beta 2)	3.59846	5.07733	2.54483	2.68624	3.1	4.57788	2.97517	4.47572	4.72302	4.2561	2.17269	3.91667	1.11444	3.83725	1.95035	2.57458	4.70238	5.57164	5.23967	4.56395	4.48982	4.14664	7.21911	4.17877	5.49085	6.87341	5.33414	5.30083	3.49879	2.18707	2.00803	3.10022	4.0635	15.8493	0	1	1
IL9	IL9	100682918	-	interleukin 9	3.35746	3.37689	3.2818	3.45177	3.49232	3.82299	3.74071	3.6526	4.55309	4.1186	4.11129	3.84267	3.8514	3.10028	4.12028	2.76723	3.62838	3.71366	3.37717	4.63796	4.07478	4.70304	7.84714	4.3804	4.19807	3.30356	4.38661	4.45952	2.12027	3.77203	3.70847	2.96272	4.20101	14.7466	0	1	1
ITGA2	ITGA2	489208	-	integrin_ alpha 2 (CD49B_ alpha 2 subunit of VLA-2 receptor)	3.21995	2.79193	2.18226	2.17167	2.1	2.99292	2.4606	2.27409	3.77549	0.796671	2.90966	2.59475	2.33683	2.93036	3.40978	2.76723	1.70238	3.17309	2.5027	3.31603	2.90486	3.51861	6.56704	2.66419	3.33557	3.30356	2.74918	3.68192	2.96827	2.18707	1.59299	3.54768	2.74157	7.22833	0	1	1
ITGA2B	ITGA2B	403789	GPIIB	integrin_ alpha 2b (platelet glycoprotein IIb of IIb/IIIa complex_ antigen CD41)	3.80491	4.18424	3.37491	3.2712	2.80044	3.99292	3.82317	3.6526	3.77549	4.44053	2.90966	3.50164	4.05304	3.83725	4.03781	4.08915	2.70238	3.96158	3.91774	4.31603	4.6053	4.05918	9.00761	4.3804	3.9636	4.11091	3.16421	3.45952	3.12027	3.18707	1.59299	3.54768	3.0635	14.0195	0	1	1
ITGA6	ITGA6	478800	-	integrin_ alpha 6	4.94242	4.49237	3.62283	2.94927	2.68497	3.99292	3.82317	5.08144	4.29006	3.49711	3.17269	3.50164	3.11444	4.73771	3.27228	3.93715	3.90401	3.52101	3.82463	4.77546	4.36429	4.75962	8.88896	4.55728	3.4611	4.55148	3.27969	4.12249	3.25778	2.18707	3.00803	4.16435	4.54893	16.0973	0	1	1
ITGAM	ITGAM	489928	-	integrin_ alpha M (complement component 3 receptor 3 subunit)	4.21995	4.79193	3.2818	4.53424	1.68497	5.34656	3.11268	3.27409	3.55309	4.49711	3.58773	3.17971	3.8514	2.73771	2.53531	3.85469	3.38045	3.17309	4.4413	3.31603	3.71221	4.38111	9.92961	3.02676	3.04606	4.69587	3.90118	4.51842	2.96827	3.18707	2.81539	2.96272	6.13389	14.5975	0	1	1
ITGB3	ITGB3	403788	GPIIIA	integrin_ beta 3 (platelet glycoprotein IIIa_ antigen CD61)	3.35746	3.87939	4.23289	4.17167	3.00689	4.57788	3.97517	4.20009	3.77549	4.44053	4.54193	4.2386	4.6994	4.10028	4.80833	4.62521	3.55037	4.23722	4.77572	4.56395	4.22679	4.58274	10.152	3.66419	4.83034	4.55148	4.16421	4.33399	4.19066	4.18707	3.32996	4.39568	4.32654	20.889	0	1	1
ITGB4	ITGB4	483318	-	integrin_ beta 4	4.21995	3.87939	3.83434	3.36431	3.42193	4.14492	4.35368	3.6526	4.21606	4.32023	3.90966	3.84267	3.43637	3.83725	3.95035	4.29079	3.1878	3.71366	3.61818	4.56395	3.71221	4.22911	6.08161	3.9443	3.4611	4.21045	3.57925	4.26688	2.96827	4.77203	3.00803	3.34123	2.32654	14.6057	0	1	1
KDR	KDR	482154	flk-1	kinase insert domain receptor (a type III receptor tyrosine kinase)	2.48299	4.37689	3.62283	2.68624	3.1	4.68097	4.56013	4.03962	4.92233	4.18899	4.23159	3.98706	4.17333	4.73771	4.12028	4.41108	3.83988	3.52101	5.344	4.31603	4.15279	4.86654	7.21911	4.90123	4.33557	3.76299	4.82718	4.78145	3.96827	3.77203	3.00803	5.2555	4.64847	19.2654	0	1	1
KLRF1	KLRF1	611429	-	killer cell lectin-like receptor subfamily F_ member 1	3.59846	4.18424	4.18226	3.75663	3.26993	4.68097	4.04556	4.20009	4.96813	4.18899	4.49462	4.54894	3.92179	4.57421	4.47391	4.76723	4.0243	4.10597	4.4413	4.90099	4.90486	4.58274	6.92961	4.61173	4.04606	4.30356	4.33414	4.575	3.70524	4.18707	3.32996	3.96272	4.64847	20.35	0	1	1
KRT14	KRT14	100685323	-	keratin 14	3.35746	3.37689	3.2818	2.82374	3.26993	4.14492	4.17681	3.95216	4.42756	4.0446	4.28817	4.05418	3.7774	4.17828	4.75771	4.08915	4.13534	4.29862	3.23967	4.90099	4.15279	4.58274	6.92961	4.17877	4.12407	4.62548	3.03868	4.12249	3.25778	2.18707	2.59299	9.35675	2.74157	16.8506	0	1	1
KRT7	KRT7	477602	CK7	keratin 7	1.48299	3.25136	1.95987	2.68624	1.42193	4.14492	3.4606	2.27409	3.96813	2.60403	3.04716	2.17971	2.11444	3.25229	3.27228	2.35219	2.38045	3.17309	0.917738	3.90099	4.07478	3.38111	6.34464	3.02676	2.87614	3.30356	3.03868	4.04449	2.79835	2.18707	1.00803	9.85753	3.0635	8.67365	0	1	1
KRT8	KRT8	486513	-	keratin 8	3.06795	3.87939	3.54483	3.53424	3.1	4.28243	4.04556	3.6526	4.05559	3.38163	4.23159	3.76467	4.33683	3.83725	4.27228	4.01515	3.08089	3.03558	4.23967	4.56395	3.22679	4.22911	7.21911	3.4418	3.4611	4.21045	3.16421	3.87456	1.38331	3.77203	3.70847	4.39568	4.32654	14.2051	0	1	1
LBP	LBP	485869	-	lipopolysaccharide binding protein	2.89802	2.37689	2.95987	2.68624	1.90736	3.63035	3.35368	2.95216	3.66857	3.79667	1.17269	2.91667	3.33683	2.73771	2.95035	1.76723	2.96541	2.88358	1.5027	3.90099	2.90486	4.30711	6.34464	3.02676	3.33557	2.88852	3.57925	3.19649	1.79835	3.18707	1.00803	8.55068	3.32654	8.85195	0	1	1
LCN2	LCN2	491320	-	lipocalin 2	4.35746	4.18424	3.54483	3.61224	4.18747	5.37758	3.65324	5.85905	4.29006	4.92595	4.71701	3.50164	4.11444	5.38979	4.85724	6.05263	5.28734	3.52101	3.82463	5.80788	4.76284	4.86654	7.84714	4.81104	5.36799	4.004	3.97157	4.26688	3.88581	2.18707	3.59299	6.51115	4.0635	23.9499	0	1	1
LIF	LIF	403449	-	leukemia inhibitory factor (cholinergic differentiation factor)	3.35746	3.87939	3.83434	5.09223	3.55943	5.21531	6.09619	4.59601	4.61199	3.9666	3.39509	6.13391	3.98891	1.93036	3.75771	4.01515	4.77277	5.07121	5.16567	4.22292	4.29718	4.86654	6.34464	3.9443	2.87614	3.88852	6.30717	6.08401	2.96827	2.18707	3.91492	4.81071	3.9115	20.1857	0	1	1
LOC100683403	LOC100683403	100683403	-	NKG2-A/NKG2-B type II integral membrane protein-like	2.48299	3.69882	2.95987	2.17167	1.90736	4.14492	3.56013	4.03962	3.42756	4.2561	3.17269	3.59475	3.22992	3.51532	3.95035	3.22666	1.96541	3.4141	3.61818	4.70834	3.36429	5.14664	7.75968	4.10477	3.4611	2.62548	3.66671	4.12249	3.12027	3.77203	0.00803153	2.22575	4.32654	11.1365	0	1	1
LOC102155900	LOC102155900	102155900	-	uncharacterized LOC102155900	2.89802	3.49237	2.95987	4.17167	2.55943	3.82299	3.65324	4.27409	3.77549	3.49711	3.17269	3.17971	3.98891	4.32267	4.27228	3.85469	3.46791	3.52101	4.08766	4.22292	3.90486	3.96607	7.92961	2.85684	4.12407	3.11091	2.90118	3.575	3.38331	4.50899	2.59299	2.64079	3.32654	12.9731	0	1	1
LOC102156626	LOC102156626	102156626	-	membrane cofactor protein-like	3.80491	3.69882	3.83434	3.36431	2.90736	4.40796	3.82317	4.53712	4.13806	3.9666	2.75766	3.84267	3.92179	3.25229	3.40978	3.67412	3.62838	3.80112	4.4413	3.90099	4.15279	4.14664	6.75968	4.17877	2.68349	3.47348	3.74918	4.45952	3.25778	3.18707	2.59299	3.34123	2.32654	13.3619	0	1	1
LOC102156778	LOC102156778	102156778	-	uncharacterized LOC102156778	2.89802	4.11385	3.07535	2.94927	1.90736	4.86739	3.65324	3.6526	3.96813	4.38163	2.90966	3.50164	3.11444	4.32267	4.19828	3.76723	3.1878	4.03558	2.91774	4.77546	4.22679	3.51861	6.92961	3.9443	3.9636	4.30356	2.74918	3.04449	2.6057	2.18707	2.81539	3.34123	3.9115	12.3671	0	1	1
LOC106557449	LOC106557449	NA	NA	NA	2.89802	3.69882	3.18226	3.45177	2.90736	2.82299	4.2971	3.27409	3.87502	4.0446	3.04716	3.91667	3.6994	4.17828	3.40978	3.67412	2.1878	3.03558	3.08766	3.63796	4.15279	3.75962	7.75968	4.10477	3.78303	3.47348	2.90118	3.96202	3.6057	2.18707	2.00803	1.96272	4.32654	11.5086	0	1	1
LOC111094769	LOC111094769	NA	NA	NA	3.06795	3.49237	3.2818	3.2712	3.34793	3.40796	4.4606	3.75951	4.61199	3.70356	4.17269	4.11831	4.28436	4.10028	3.85724	3.76723	3.83988	3.17309	4.56159	4.22292	3.99232	4.64414	6.56704	3.9443	3.9636	4.69587	3.66671	4.12249	3.12027	2.18707	3.00803	1.96272	2.32654	13.7265	0	1	1
LOC476396	LOC476396	NA	NA	NA	2.21995	3.11385	3.46237	1.94927	1.42193	3.40796	3.4606	3.12208	4.05559	2.79667	3.58773	3.29519	3.33683	3.25229	3.53531	2.93715	3.38045	4.80112	3.37717	4.40349	4.07478	3.38111	7.34464	3.55728	3.19807	3.47348	2.90118	4.04449	2.6057	3.18707	3.32996	2.22575	3.74157	10.5079	0	1	1
LOC476900	LOC476900	476900	MS4A4A	membrane-spanning 4-domains subfamily A member 4A-like	3.80491	4.03985	3.89847	3.88787	3.49232	4.21531	4.23821	4.47572	4.82611	4.44053	4.34262	3.91667	3.52948	4.32267	4.27228	3.76723	4.1878	4.10597	3.82463	3.77546	4.42842	4.81407	7.08161	4.10477	3.68349	3.47348	3.82718	3.04449	3.38331	2.18707	3.32996	2.96272	3.0635	15.5848	0	1	1
LOC480600	LOC480600	480600	-	chemokine (C-C motif) ligand 3	1.48299	2.79193	2.18226	3.17167	0.684965	4.07092	3.56013	6.03962	3.29006	2.9666	2.75766	5.4021	2.98891	3.38979	3.12028	2.76723	2.38045	2.88358	2.91774	3.77546	3.71221	4.4515	6.92961	4.4418	2.87614	3.76299	3.16421	5.04449	1.79835	3.18707	0.00803153	1.96272	5.0635	9.87545	0	1	1
LOC609023	LOC609023	NA	NA	NA	2.48299	3.69882	3.37491	2.94927	1.42193	3.72988	3.56013	3.6526	3.96813	4.1186	2.75766	2.91667	2.8514	2.93036	2.95035	3.08915	3.38045	3.03558	3.82463	4.22292	3.6053	4.51861	6.34464	2.66419	3.4611	2.88852	2.16421	3.45952	2.38331	2.18707	2.00803	2.22575	5.32654	9.69587	0	1	1
LOC612539	LOC612539	NA	NA	NA	3.70538	3.49237	3.54483	4.17167	2.90736	3.63035	3.65324	3.95216	4.05559	4.1186	3.67519	3.91667	3.7774	3.51532	4.19828	4.01515	2.96541	4.03558	4.37717	4.63796	4.6053	3.64414	6.56704	4.66419	4.04606	4.69587	3.66671	4.12249	3.49879	3.77203	2.32996	3.34123	3.54893	14.9751	0	1	1
LTK	LTK	100688547	-	leukocyte receptor tyrosine kinase	2.48299	3.25136	3.46237	2.82374	2.42193	3.99292	3.35368	2.75951	3.42756	3.1186	3.04716	2.76467	2.11444	2.25229	3.12028	3.46767	3.38045	3.4141	1.91774	3.77546	3.71221	4.4515	7.21911	3.9443	3.87614	3.62548	3.38661	2.68192	-0.201653	3.18707	2.32996	2.64079	1.74157	8.69094	0	1	1
MAP2	MAP2	488504	-	microtubule-associated protein 2	4.06795	3.37689	3.07535	4.31851	2.68497	2.40796	2.65324	4.95216	3.55309	4.2561	2.39509	3.59475	2.33683	2.51532	2.95035	2.76723	0.96541	3.96158	3.72509	4.63796	4.22679	3.38111	6.92961	4.31627	3.19807	3.76299	2.16421	2.19649	3.49879	2.18707	2.59299	2.22575	3.32654	9.91193	0	1	1
MAPK11	MAPK11	607019	-	mitogen-activated protein kinase 11	4.35746	3.79193	4.12979	3.45177	3.85489	4.52343	4.2971	4.27409	4.55309	4.44053	4.54193	4.4021	3.8514	4.17828	4.03781	4.08915	3.55037	3.71366	4.23967	4.95988	4.07478	4.64414	7.34464	4.3804	4.12407	5.16154	4.33414	4.51842	3.70524	3.18707	3.17796	3.54768	3.54893	18.5293	0	1	1
MASP1	MASP1	488121	-	mannan-binding lectin serine peptidase 1 (C4/C2 activating component of Ra-reactive factor)	4.59846	4.54681	4.23289	4.1192	3.95798	4.28243	4.65324	4.6526	4.55309	5.0446	4.34262	4.29519	4.22992	3.73771	4.80833	3.93715	4.0243	4.17309	4.56159	4.63796	4.90486	4.05918	8.21911	4.17877	4.78303	4.47348	4.16421	4.45952	3.96827	3.18707	3.70847	4.03311	4.20101	21.3481	0	1	1
MASP2	MASP2	487447	-	mannan-binding lectin serine peptidase 2	3.59846	4.03985	3.54483	3.68624	2.90736	4.07092	3.82317	4.12208	3.87502	3.88413	3.17269	3.59475	3.33683	3.10028	3.95035	3.76723	3.46791	3.88358	4.08766	3.90099	2.71221	3.86654	5.75968	3.4418	3.78303	2.88852	3.16421	3.45952	2.38331	3.77203	2.32996	2.81071	3.74157	11.9055	0	1	1
MBL2	MBL2	NA	NA	NA	3.06795	3.25136	2.95987	3.17167	1.68497	3.63035	3.65324	4.20009	4.05559	4.18899	3.98005	3.59475	3.52948	4.25229	4.03781	4.46767	3.38045	3.52101	3.72509	3.90099	3.71221	4.70304	7.08161	3.76373	4.19807	4.11091	3.27969	3.68192	2.6057	2.18707	2.81539	2.64079	2.74157	12.3767	0	1	1
MEFV	MEFV	490041	rfp domain	Mediterranean fever	3.70538	4.03985	3.18226	2.94927	2.26993	3.99292	4.65324	5.08144	3.87502	2.9666	3.39509	4.4021	4.11444	3.6308	3.75771	4.46767	3.90401	3.96158	3.72509	4.12338	3.81175	3.96607	8.00761	4.31627	3.9636	4.76299	4.53345	5.51842	1.79835	3.18707	2.00803	3.10022	4.0635	15.0973	0	1	1
MERTK	MERTK	483060	-	c-mer proto-oncogene tyrosine kinase	3.35746	4.25136	3.95987	4.53424	3.26993	4.72988	4.4606	5.8348	3.87502	4.1186	4.11129	5.4021	4.6994	3.6308	3.53531	4.72142	4.90401	4.66785	3.37717	4.48595	4.48982	4.64414	6.75968	4.02676	4.57658	4.39102	3.48614	6.82876	3.12027	3.77203	3.59299	4.64079	3.32654	20.4069	0	1	1
MET	MET	403438	c-Met	met proto-oncogene (hepatocyte growth factor receptor)	4.14595	4.03985	4.23289	4.61224	3.42193	4.68097	3.90117	5.53712	5.17759	4.60403	4.28817	4.68221	5.02133	5.71172	4.34267	4.72142	4.28734	3.96158	6.32713	4.48595	4.42842	5.10358	7.56704	4.90123	4.68349	4.55148	3.82718	5.45952	3.25778	4.50899	3.32996	5.34123	4.64847	25.2875	0	1	1
MMP1	MMP1	489428	MMP1|LOC489428	interstitial collagenase-like	3.21995	-0.208074	3.18226	2.82374	1.42193	4.14492	2.82317	3.85905	3.29006	3.2561	2.39509	4.4021	2.11444	3.6308	2.95035	3.93715	3.62838	2.71366	4.5027	3.31603	3.36429	4.30711	5.75968	2.85684	2.87614	3.30356	1.90118	3.68192	1.79835	2.18707	2.32996	3.54768	3.32654	8.63638	0	1	1
MR1	MR1	100686784	-	major histocompatibility complex_ class I-related	2.89802	4.03985	3.89847	3.88787	3.34793	4.57788	4.51123	4.20009	4.29006	5.00612	4.49462	4.2386	4.33683	3.83725	4.75771	4.29079	3.77277	3.4141	3.72509	3.90099	4.81175	4.70304	6.56704	4.10477	4.51999	4.30356	3.74918	3.96202	3.6057	3.77203	3.46746	3.10022	3.0635	17.0968	0	1	1
MS4A2	MS4A2	403799	-	membrane-spanning 4-domains_ subfamily A_ member 2	3.70538	4.25136	2.69684	3.45177	4.0542	4.72988	3.23821	3.41159	3.29006	3.79667	3.58773	3.50164	3.33683	4.17828	3.27228	4.46767	3.1878	3.29862	4.16567	3.90099	3.81175	3.96607	7.46012	3.85684	4.19807	4.004	4.38661	3.45952	3.12027	3.18707	2.32996	1.96272	4.44201	13.4426	0	1	1
MST1R	MST1R	444854	-	macrophage stimulating 1 receptor (c-met-related tyrosine kinase)	3.59846	3.37689	3.2818	2.53424	2.80044	4.86739	3.4606	3.27409	3.29006	3.60403	2.39509	2.59475	2.8514	3.6308	3.40978	3.67412	2.83988	3.03558	3.91774	3.31603	3.22679	4.14664	7.21911	3.17877	3.57658	4.21045	2.90118	3.96202	2.96827	2.18707	2.32996	4.03311	3.74157	10.8334	0	1	1
MUC1	MUC1	448784	-	mucin 1_ cell surface associated	2.21995	1.37689	2.37491	2.36431	1.90736	2.82299	3.35368	2.95216	2.96813	3.38163	2.75766	3.29519	2.11444	2.93036	3.27228	3.08915	2.83988	2.03558	2.72509	2.63796	3.22679	3.38111	5.34464	2.17877	2.68349	2.62548	1.57925	2.68192	0.798347	3.18707	0.00803153	4.39568	2.74157	6.38327	0	1	1
NCAM1	NCAM1	479435	-	neural cell adhesion molecule 1	3.35746	3.37689	4.18226	3.17167	2.68497	3.72988	3.82317	4.03962	4.21606	3.79667	3.58773	3.4021	3.22992	3.73771	3.95035	3.57458	3.55037	3.4141	3.72509	4.12338	4.15279	4.30711	7.21911	4.10477	4.19807	3.88852	3.82718	4.12249	2.96827	4.50899	3.32996	3.10022	4.44201	14.3576	0	1	1
NCR1	NCR1	611390	-	natural cytotoxicity triggering receptor 1	3.80491	4.11385	2.69684	2.17167	2.90736	3.40796	2.97517	3.95216	3.55309	3.49711	4.04716	4.50164	3.11444	4.01782	4.03781	3.93715	3.28734	3.29862	4.37717	3.90099	3.81175	4.38111	7.46012	4.31627	2.68349	4.004	2.57925	5.26688	3.38331	3.77203	3.17796	1.64079	4.0635	13.0072	0	1	1
NCR3	NCR3	607220	NKp30	natural cytotoxicity triggering receptor 3	3.48299	3.69882	3.95987	3.17167	3.55943	3.91046	4.2971	4.12208	3.66857	4.49711	3.90966	3.91667	3.52948	4.97475	4.34267	4.46767	3.96541	4.84294	4.82463	4.48595	4.29718	5.01338	7.21911	4.55728	4.57658	4.47348	3.74918	4.12249	3.12027	3.18707	2.59299	3.44814	3.54893	17.2329	0	1	1
NFATC4	NFATC4	480272	-	nuclear factor of activated T-cells_ cytoplasmic_ calcineurin-dependent 4	4.48299	3.49237	4.01876	3.94927	2.90736	4.21531	4.8627	3.85905	4.61199	4.55156	4.17269	3.68221	3.33683	3.83725	4.19828	3.57458	3.77277	3.62055	4.61818	4.48595	3.90486	4.22911	7.34464	4.55728	3.57658	4.004	4.27969	3.575	2.38331	3.18707	2.59299	3.81071	3.32654	15.6748	0	1	1
NINJ2	NINJ2	611886	-	ninjurin 2	3.21995	3.37689	4.12979	3.45177	3.42193	4.68097	4.04556	4.53712	3.66857	4.79667	4.28817	3.84267	3.92179	4.88455	4.12028	4.15954	3.83988	4.29862	3.5027	4.56395	4.07478	4.22911	5.75968	4.5007	4.9636	4.30356	3.66671	2.87456	2.6057	3.18707	3.59299	3.44814	3.74157	15.8994	0	1	1
NLRP3	NLRP3	490576	-	NLR family_ pyrin domain containing 3	3.89802	3.49237	4.07535	3.88787	3.18747	4.34656	4.35368	4.41159	4.29006	4.49711	4.75766	4.4021	4.28436	4.88455	4.99474	4.22666	4.23843	4.71366	4.31006	4.48595	4.42842	4.70304	8.56704	4.24916	3.78303	6.4533	4.03868	4.91895	2.6057	2.18707	3.00803	3.54768	5.20101	20.3414	0	1	1
NOD2	NOD2	487286	-	nucleotide-binding oligomerization domain-containing protein 2	3.48299	3.79193	3.2818	3.61224	3.49232	3.99292	4.11268	3.27409	4.05559	4.38163	3.67519	3.76467	3.7774	4.01782	4.34267	4.08915	3.46791	3.80112	3.72509	5.01647	4.6053	4.58274	8.21911	4.24916	3.9636	4.30356	3.27969	4.26688	3.12027	3.18707	2.59299	3.64079	3.54893	15.5742	0	1	1
NOS2	NOS2	403822	INOS|NOS2A	nitric oxide synthase 2_ inducible	3.48299	3.25136	4.23289	3.17167	3.00689	3.91046	3.35368	3.6526	3.87502	4.0446	3.98005	3.29519	3.61694	4.32267	3.65079	4.52211	4.08089	3.17309	5.0052	3.77546	3.71221	4.64414	7.21911	4.55728	4.04606	4.21045	3.82718	4.51842	3.70524	4.18707	3.00803	4.03311	5.26514	16.114	0	1	1
NPNT	NPNT	487891	-	nephronectin	3.80491	3.25136	4.01876	3.94927	1.68497	4.57788	4.23821	3.27409	4.61199	4.55156	3.90966	3.68221	4.73893	3.83725	3.85724	4.41108	3.46791	4.4141	3.61818	4.95988	3.71221	3.75962	6.56704	3.55728	4.12407	4.39102	3.57925	4.12249	3.6057	3.18707	2.59299	1.22575	3.54893	14.3544	0	1	1
NTRK1	NTRK1	490404	TRKA	neurotrophic tyrosine kinase_ receptor_ type 1	2.89802	3.11385	2.95987	3.61224	0.684965	3.28243	3.82317	3.75951	3.96813	3.2561	3.17269	4.4021	3.6994	3.25229	4.40978	3.46767	4.42484	3.88358	3.61818	3.63796	3.99232	3.96607	3.75968	3.66419	3.04606	4.11091	3.38661	4.45952	1.38331	2.18707	1.59299	2.64079	4.54893	10.5262	0	1	1
OLIG2	OLIG2	100856424	-	oligodendrocyte lineage transcription factor 2	2.89802	4.03985	3.62283	3.17167	1.68497	4.52343	4.04556	3.85905	4.55309	4.49711	4.04716	4.05418	4.33683	3.93036	4.34267	4.57458	3.38045	3.29862	3.08766	3.48595	3.6053	4.22911	7.46012	4.66419	4.4611	4.11091	3.57925	4.62945	3.6057	3.18707	3.00803	2.64079	4.9115	15.19	0	1	1
OSM	OSM	611921	-	oncostatin M	5.59846	4.49237	4.62283	3.94927	3.42193	5.28243	4.8627	3.75951	4.05559	3.60403	3.98005	4.50164	3.33683	3.73771	3.53531	4.08915	4.90401	4.35751	4.82463	4.22292	3.71221	4.51861	7.84714	3.85684	4.12407	4.47348	4.9368	4.82876	4.12027	3.18707	3.91492	3.54768	4.9895	20.242	0	1	1
PDCD1	PDCD1	486213	-	programmed cell death 1	4.35746	4.74612	3.95987	3.75663	3.18747	4.63035	3.4606	5.59601	4.66857	4.2561	3.75766	5.20946	4.11444	4.57421	4.47391	4.35219	3.90401	4.57164	5.08766	5.01647	4.81175	5.58274	7.34464	4.31627	4.57658	4.55148	4.16421	5.7572	3.38331	4.18707	3.59299	4.68518	5.64847	23.4908	0	1	1
PDPN	PDPN	403886	GP40	podoplanin	4.06795	3.49237	3.2818	2.82374	3.34793	4.91046	3.82317	4.20009	4.42756	3.38163	4.34262	3.68221	4.28436	4.78834	3.75771	2.08915	4.80671	4.71366	3.23967	3.48595	3.6053	3.64414	8.96913	4.02676	4.33557	5.88852	3.38661	4.62945	2.38331	3.77203	2.59299	4.10022	4.74157	16.3474	0	1	1
PGR	PGR	403621	PR	progesterone receptor	2.48299	2.79193	3.18226	2.53424	3.00689	4.86739	3.11268	3.27409	4.05559	3.70356	3.39509	2.59475	2.6994	3.6308	2.53531	2.35219	3.28734	3.62055	2.5027	3.90099	3.22679	3.86654	5.75968	3.17877	3.57658	3.47348	2.74918	2.87456	1.79835	2.18707	1.00803	4.99834	3.54893	9.22382	0	1	1
PIK3C2G	PIK3C2G	477681	-	phosphatidylinositol-4-phosphate 3-kinase_ catalytic subunit type 2 gamma	4.75601	3.69882	3.95987	4.22229	3.42193	3.99292	3.97517	4.41159	4.61199	4.18899	3.90966	4.11831	4.38746	4.10028	4.27228	4.29079	4.62838	3.80112	5.23967	4.77546	4.71221	4.81407	7.34464	4.76373	4.19807	4.55148	4.10281	4.575	3.12027	2.18707	3.46746	4.03311	4.20101	19.2621	0	1	1
PIP	PIP	608856	-	prolactin-induced protein	4.59846	3.79193	3.37491	3.61224	3.34793	4.40796	4.23821	4.12208	4.29006	4.0446	3.83566	3.76467	2.98891	4.93036	4.27228	3.67412	3.96541	3.71366	4.31006	4.22292	3.48982	3.96607	7.08161	4.5007	3.78303	3.88852	3.03868	3.68192	3.49879	3.77203	3.17796	2.44814	3.9115	15.2599	0	1	1
PLA2G1B	PLA2G1B	404011	-	phospholipase A2_ group IB (pancreas)	3.35746	2.59928	2.95987	1.68624	1.68497	3.52343	2.82317	2.27409	4.13806	2.60403	2.90966	3.59475	2.52948	3.73771	3.53531	3.35219	1.96541	3.03558	2.72509	3.77546	3.71221	3.96607	5.75968	3.17877	1.87614	4.11091	3.16421	3.45952	1.38331	4.18707	2.00803	2.22575	3.32654	8.37298	0	1	1
PLAUR	PLAUR	476446	-	plasminogen activator_ urokinase receptor	3.35746	3.96185	3.83434	2.82374	2.68497	4.21531	3.90117	4.12208	4.05559	4.0446	3.98005	4.50164	4.05304	4.45392	4.40978	3.67412	2.83988	4.62055	3.82463	4.40349	3.6053	5.05918	8.21911	4.3804	4.26846	4.69587	3.97157	4.78145	2.79835	4.18707	2.59299	3.44814	3.9115	16.5752	0	1	1
PNOC	PNOC	486095	-	prepronociceptin	3.59846	2.96185	3.07535	3.75663	3.00689	3.52343	3.74071	3.95216	4.05559	3.38163	3.67519	2.91667	3.98891	3.83725	4.19828	2.93715	3.46791	3.52101	4.08766	4.22292	3.22679	4.14664	6.75968	3.9443	4.04606	3.11091	3.27969	3.575	2.79835	2.18707	2.59299	2.96272	3.32654	11.8893	0	1	1
PPARGC1A	PPARGC1A	479127	-	peroxisome proliferator-activated receptor gamma_ coactivator 1 alpha	2.89802	2.59928	1.69684	1.68624	1.42193	3.28243	2.82317	2.75951	2.55309	3.2561	3.04716	2.76467	2.11444	3.10028	2.75771	2.93715	2.83988	2.29862	3.5027	2.90099	3.71221	3.38111	6.08161	3.66419	3.4611	2.62548	2.16421	2.45952	2.12027	2.18707	2.32996	3.34123	3.0635	7.17702	0	1	1
PPBP	PPBP	482196	CXCL7	pro-platelet basic protein (chemokine (C-X-C motif) ligand 7)	3.21995	4.18424	3.2818	4.1192	2.26993	5.18055	3.23821	4.20009	3.29006	3.60403	3.75766	2.91667	2.33683	4.32267	5.19828	3.85469	2.1878	4.10597	3.37717	3.63796	3.36429	3.96607	13.5361	3.66419	3.78303	4.004	1.90118	3.45952	3.6057	3.18707	2.81539	2.22575	3.74157	13.9691	0	1	1
PRDM1	PRDM1	481947	-	PR domain containing 1_ with ZNF domain	3.70538	3.69882	1.95987	3.06475	0.684965	3.14492	3.11268	3.85905	3.13806	3.49711	2.90966	1.91667	2.6994	3.6308	4.03781	3.35219	3.1878	3.96158	3.72509	3.90099	3.22679	4.38111	6.08161	3.55728	3.19807	3.62548	1.57925	4.26688	2.12027	3.18707	1.59299	2.44814	3.9115	9.33825	0	1	1
PTGDR2	PTGDR2	NA	NA	NA	3.89802	3.37689	2.83434	2.53424	3.34793	2.82299	3.11268	3.53712	3.42756	4.18899	3.83566	3.17971	3.6994	3.93036	3.65079	3.46767	2.83988	2.88358	4.16567	3.31603	2.90486	3.05918	7.92961	2.17877	3.9636	4.11091	3.27969	3.19649	3.25778	2.18707	2.59299	2.96272	3.0635	10.6757	0	1	1
PTGER2	PTGER2	403797	-	prostaglandin E receptor 2 (subtype EP2)_ 53kDa	3.48299	3.69882	2.95987	3.06475	3.34793	3.52343	4.35368	3.95216	3.77549	4.32023	3.90966	3.84267	3.52948	4.32267	4.12028	3.35219	2.55037	4.23722	2.72509	4.90099	4.36429	4.51861	6.92961	3.55728	3.78303	4.11091	3.48614	4.68192	3.12027	2.18707	2.59299	1.22575	3.54893	12.9897	0	1	1
PTGS2	PTGS2	442942	COX-2	prostaglandin-endoperoxide synthase 2 (prostaglandin G/H synthase and cyclooxygenase)	3.89802	3.87939	4.3291	3.36431	3.00689	4.77719	4.93865	4.03962	3.96813	3.79667	4.87313	4.05418	3.98891	5.01782	4.65079	4.46767	3.62838	4.4141	4.56159	5.07091	4.07478	4.86654	6.34464	4.3804	4.3997	4.004	5.88303	5.33399	3.96827	3.77203	3.17796	3.96272	4.32654	20.2521	0	1	1
PTHLH	PTHLH	403987	PTHRP	parathyroid hormone-like hormone	3.80491	4.18424	3.89847	3.45177	3.80044	4.86739	4.17681	4.20009	4.72302	4.60403	4.49462	3.29519	4.65876	3.6308	4.59421	4.29079	3.70238	4.17309	4.16567	4.95988	4.76284	4.86654	8.56704	4.61173	3.4611	4.004	3.82718	4.04449	3.49879	4.50899	4.00803	4.10022	4.54893	19.9424	0	1	1
PVR	PVR	476439	-	poliovirus receptor	3.21995	3.96185	4.37491	3.82374	3.55943	4.46685	3.56013	4.6526	3.96813	4.0446	3.67519	3.59475	4.17333	4.25229	4.19828	3.22666	4.66585	4.17309	4.23967	4.40349	3.81175	3.96607	6.75968	3.4418	4.51999	5.43284	4.48614	4.96202	2.79835	2.18707	2.59299	4.49877	5.0635	16.9535	0	1	1
RAG2	RAG2	483419	-	recombination activating gene 2	3.21995	3.49237	3.37491	2.82374	2.80044	4.14492	2.97517	3.75951	3.96813	3.70356	3.90966	3.29519	3.6994	3.25229	4.27228	3.46767	3.38045	3.52101	2.91774	4.83959	3.71221	4.22911	6.56704	3.66419	3.4611	3.30356	2.90118	3.33399	2.79835	2.18707	1.00803	2.44814	3.32654	10.9073	0	1	1
RET	RET	403494	-	ret proto-oncogene	2.48299	2.59928	2.83434	4.4087	2.1	4.14492	3.97517	3.85905	3.13806	2.9666	3.04716	3.4021	1.52948	3.6308	3.53531	3.22666	2.38045	3.17309	-0.0822618	4.48595	3.48982	3.75962	6.92961	2.66419	4.04606	3.11091	3.16421	3.575	1.38331	2.18707	1.00803	2.81071	3.0635	8.52568	0	1	1
RORC	RORC	483205	-	RAR-related orphan receptor C	1.48299	3.79193	3.18226	3.53424	2.42193	4.68097	3.74071	3.75951	4.42756	4.65465	4.28817	3.50164	4.05304	4.25229	4.34267	4.01515	3.08089	4.17309	2.23967	4.40349	3.6053	3.96607	7.84714	3.9443	4.63103	3.11091	3.90118	3.78145	2.96827	4.50899	1.59299	-0.359212	4.20101	12.8944	0	1	1
S100B	S100B	491615	-	S100 calcium binding protein B	3.98549	3.96185	3.2818	3.88787	3.42193	5.03245	4.11268	4.41159	4.21606	4.0446	3.17269	4.05418	3.98891	4.68524	4.19828	4.35219	4.28734	4.66785	4.16567	4.70834	4.85905	4.05918	7.92961	3.85684	4.33557	4.62548	3.57925	4.33399	3.25778	4.18707	2.32996	3.54768	3.32654	17.7214	0	1	1
SAA1	SAA1	403585	SAA	serum amyloid A1	3.21995	2.11385	2.37491	1.68624	3.26993	4.40796	2.82317	3.85905	2.55309	3.60403	3.28817	3.59475	2.98891	2.73771	2.27228	3.46767	2.70238	2.71366	3.37717	3.90099	3.81175	3.38111	6.34464	3.02676	2.87614	2.30356	2.57925	3.19649	1.38331	2.18707	1.59299	2.44814	2.32654	7.90207	0	1	1
SERPINB2	SERPINB2	609604	-	serpin peptidase inhibitor_ clade B (ovalbumin)_ member 2	3.89802	2.79193	3.89847	5.09223	2.55943	5.1084	3.56013	3.41159	3.66857	6.42603	3.17269	3.68221	2.6994	2.73771	3.53531	3.35219	2.55037	3.71366	3.72509	4.31603	3.6053	3.38111	7.08161	2.4418	3.4611	2.88852	4.03868	4.04449	2.79835	4.18707	1.00803	3.34123	3.32654	12.3062	0	1	1
SLC11A1	SLC11A1	478909	NRAMP1	solute carrier family 11 (proton-coupled divalent metal ion transporters)_ member 1	4.65291	3.59928	3.62283	4.36431	3.34793	4.28243	4.04556	4.34448	4.55309	3.9666	3.83566	4.76467	4.17333	4.10028	2.95035	4.29079	4.50973	3.71366	6.51765	4.12338	4.22679	5.01338	8.56704	4.55728	4.3997	4.55148	4.27969	7.03443	3.38331	4.18707	2.00803	3.96272	7.58706	22.165	0	1	1
SLC16A3	SLC16A3	483379	-	solute carrier family 16 (monocarboxylate transporter)_ member 3	3.89802	3.11385	3.46237	3.75663	3.26993	3.91046	3.74071	3.6526	4.21606	4.0446	3.90966	3.68221	3.98891	4.10028	3.85724	3.93715	3.77277	3.80112	4.23967	4.22292	3.36429	4.58274	7.56704	3.17877	3.4611	4.11091	2.74918	4.51842	2.38331	3.77203	1.59299	4.85024	4.0635	14.3359	0	1	1
SOX10	SOX10	481258	-	SRY (sex determining region Y)-box 10	3.48299	3.25136	1.95987	3.2712	2.42193	3.99292	3.90117	3.53712	3.42756	3.38163	3.28817	3.76467	3.33683	3.93036	3.65079	2.57458	3.38045	3.62055	3.23967	3.48595	3.99232	3.38111	6.08161	4.24916	3.68349	4.11091	2.38661	3.78145	2.12027	4.18707	2.81539	4.49877	3.32654	11.3171	0	1	1
SRC	SRC	485864	-	v-src sarcoma (Schmidt-Ruppin A-2) viral oncogene homolog (avian)	2.21995	2.79193	3.46237	2.53424	1.68497	4.28243	3.74071	3.95216	3.13806	3.38163	2.75766	4.05418	3.7774	4.32267	2.95035	3.08915	3.83988	3.03558	3.61818	3.90099	3.81175	4.4515	7.21911	3.4418	3.78303	5.16154	3.66671	5.62945	2.38331	2.18707	2.81539	4.10022	4.9895	12.481	0	1	1
TAL1	TAL1	610331	-	T-cell acute lymphocytic leukemia 1	1.48299	3.25136	2.37491	3.53424	1.90736	3.14492	2.23821	3.53712	4.13806	2.1186	2.75766	2.17971	2.52948	3.25229	2.53531	2.93715	1.70238	3.03558	4.16567	3.48595	3.71221	3.64414	8.34464	3.02676	3.87614	4.39102	3.66671	3.33399	1.38331	2.18707	2.59299	2.44814	5.20101	8.90776	0	1	1
TGFB2	TGFB2	488596	TGFbeta2	transforming growth factor_ beta 2	3.21995	4.59928	3.46237	1.94927	2.90736	5.1084	4.17681	4.41159	4.42756	4.88413	4.28817	3.91667	3.8514	4.6308	3.95035	4.01515	3.62838	4.71366	2.72509	4.40349	4.15279	4.22911	7.75968	4.5007	4.04606	5.76299	3.27969	3.45952	4.55323	3.18707	2.81539	5.64079	5.20101	18.0949	0	1	1
THBD	THBD	474355	TM	thrombomodulin	2.21995	4.03985	4.12979	3.68624	3.34793	4.63035	4.82317	3.27409	4.66857	4.49711	3.90966	4.2386	3.6994	5.68524	3.65079	4.22666	3.90401	4.46854	6.60424	4.70834	3.71221	4.64414	6.92961	4.10477	3.87614	4.88852	5.25168	4.96202	3.49879	4.99442	2.81539	4.28464	6.32654	20.8922	0	1	1
TIGIT	TIGIT	487986	VSIG9|VSTM3	T cell immunoreceptor with Ig and ITIM domains	4.75601	4.59928	2.95987	1.94927	2.55943	4.52343	3.65324	5.20009	2.77549	3.88413	2.90966	4.4021	3.7774	4.38979	2.95035	2.93715	3.28734	2.71366	4.82463	4.77546	3.22679	5.38111	6.56704	4.02676	3.57658	4.30356	3.97157	5.7572	3.25778	3.77203	3.00803	4.64079	4.9895	15.4409	0	1	1
TLR5	TLR5	488605	-	toll-like receptor 5	1.89802	2.59928	1.37491	0.949273	1.1	2.63035	2.4606	2.75951	2.29006	3.1186	2.90966	3.50164	2.52948	2.93036	1.53531	2.76723	1.70238	2.71366	1.91774	3.48595	3.48982	3.51861	7.08161	3.02676	2.87614	3.47348	1.90118	3.19649	2.12027	2.18707	1.59299	2.22575	3.9115	6.31976	0	1	1
TNFRSF11A	TNFRSF11A	483957	RANK	tumor necrosis factor receptor superfamily_ member 11a_ NFKB activator	3.80491	4.18424	4.66031	5.06475	3.42193	4.68097	4.82317	3.95216	4.36045	3.79667	4.71701	5.2386	4.43637	5.42221	3.95035	4.35219	4.33464	3.96158	5.344	4.48595	4.48982	5.01338	7.84714	4.31627	3.78303	5.51301	4.22311	5.70745	3.38331	3.77203	2.59299	5.79053	5.0635	23.5923	0	1	1
TNFRSF11B	TNFRSF11B	482025	-	tumor necrosis factor receptor superfamily_ member 11b	3.98549	4.18424	4.62283	3.36431	3.34793	5.1084	4.8627	3.85905	4.77549	4.49711	4.23159	4.2386	4.33683	4.6308	4.70524	4.81162	4.38045	3.80112	3.5027	4.63796	4.36429	4.64414	7.21911	4.90123	4.92053	4.21045	4.38661	4.91895	3.79835	4.18707	2.32996	3.88872	4.9895	20.8667	0	1	1
TNFRSF12A	TNFRSF12A	610734	-	tumor necrosis factor receptor superfamily_ member 12A	3.59846	3.25136	3.83434	2.36431	3.62356	4.46685	4.04556	4.70705	3.66857	3.60403	3.67519	4.2386	4.11444	4.6308	3.40978	3.93715	3.83988	3.96158	3.61818	4.22292	3.81175	4.38111	7.66657	3.9443	4.57658	5.34795	4.43723	4.62945	3.38331	2.18707	3.32996	5.42215	4.44201	16.8174	0	1	1
TNFRSF8	TNFRSF8	487438	-	tumor necrosis factor receptor superfamily_ member 8	2.21995	2.79193	2.54483	2.36431	2.1	3.52343	3.35368	3.41159	1.55309	3.2561	3.17269	2.76467	2.6994	1.93036	3.75771	2.76723	3.28734	3.03558	2.23967	3.48595	3.90486	4.30711	7.56704	3.31627	3.33557	3.47348	3.57925	3.33399	1.38331	3.18707	2.32996	1.96272	4.0635	8.52098	0	1	1
TNFSF13	TNFSF13	100568281	-	tumor necrosis factor (ligand) superfamily_ member 13	3.89802	4.03985	4.07535	3.94927	3.74386	4.95228	4.78253	4.6526	3.77549	4.1186	4.28817	5.05418	4.11444	4.32267	3.40978	4.01515	4.93504	3.29862	5.47233	4.31603	3.48982	4.22911	8.61766	4.10477	4.33557	3.76299	4.38661	6.73254	3.38331	3.77203	3.00803	4.59498	6.23343	21.4091	0	1	1
TNFSF14	TNFSF14	611306	LIGHT	tumor necrosis factor (ligand) superfamily_ member 14	4.54188	4.87939	3.83434	3.75663	4.52627	4.07092	3.82317	4.03962	4.42756	4.38163	4.17269	4.4021	3.98891	3.83725	3.65079	4.15954	3.96541	3.80112	6.16567	4.90099	4.07478	5.84054	8.66657	4.61173	4.12407	4.47348	4.66671	4.78145	5.04627	4.77203	3.81539	3.44814	6.87086	23.6071	0	1	1
TNFSF15	TNFSF15	481688	-	tumor necrosis factor (ligand) superfamily_ member 15	3.21995	3.59928	4.07535	3.36431	3.26993	4.14492	4.2971	4.12208	4.42756	4.38163	4.11129	4.17971	3.8514	4.17828	4.27228	4.22666	4.0243	4.4141	4.72509	4.95988	4.90486	5.05918	6.56704	4.55728	3.78303	4.11091	4.33414	4.51842	2.79835	3.18707	3.32996	5.10022	3.54893	18.014	0	1	1
TNFSF18	TNFSF18	611257	-	tumor necrosis factor (ligand) superfamily_ member 18	4.21995	1.79193	2.95987	3.17167	2.90736	4.34656	2.82317	3.85905	3.66857	2.9666	4.11129	2.76467	4.17333	3.6308	3.85724	3.08915	3.38045	3.17309	3.37717	4.01647	3.22679	3.64414	4.75968	3.31627	3.19807	3.30356	2.74918	3.78145	2.12027	3.18707	2.81539	3.10022	3.0635	10.1973	0	1	1
TNFSF4	TNFSF4	490339	-	tumor necrosis factor (ligand) superfamily_ member 4	2.48299	3.37689	3.07535	2.36431	1.68497	4.28243	3.11268	3.27409	4.21606	4.1186	3.39509	3.17971	3.43637	3.25229	4.03781	3.22666	3.46791	3.71366	2.5027	4.12338	3.71221	3.75962	7.56704	3.4418	3.68349	4.21045	3.48614	3.33399	2.38331	2.18707	2.00803	3.10022	3.9115	10.7595	0	1	1
TREM1	TREM1	608994	TREM-1	triggering receptor expressed on myeloid cells 1	3.70538	4.43578	3.18226	4.4087	2.42193	4.86739	3.97517	3.41159	4.29006	4.18899	3.67519	3.50164	3.22992	3.83725	3.40978	2.76723	3.08089	4.10597	3.82463	4.56395	3.22679	4.51861	9.61766	3.55728	3.57658	4.76299	3.16421	3.87456	3.38331	2.18707	3.32996	3.22575	4.64847	14.6973	0	1	1
TREM2	TREM2	608965	-	triggering receptor expressed on myeloid cells 2	3.59846	3.87939	3.76722	3.2712	3.1	5.07092	4.51123	4.27409	4.66857	4.49711	4.39509	3.68221	3.7774	5.01782	4.75771	4.97668	4.13534	4.4141	3.37717	5.12338	4.36429	5.14664	6.92961	3.9443	4.68349	4.62548	4.03868	4.39812	2.96827	2.18707	3.59299	4.16435	3.32654	18.4043	0	1	1
TRGC2	TRGC2	NA	NA	NA	4.54188	4.87939	4.18226	3.53424	3.1	4.95228	4.4606	4.90635	4.82611	4.38163	4.11129	5.63914	3.43637	4.38979	4.65079	4.46767	4.66585	4.52101	4.16567	4.48595	5.03414	6.05918	7.08161	4.3804	4.33557	4.62548	4.86465	5.87456	3.38331	4.18707	3.32996	3.96272	5.13389	23.6234	0	1	1
TRGC3	TRGC3	NA	NA	NA	3.70538	5.21819	3.69684	3.88787	2.55943	4.07092	3.56013	8.26504	3.29006	4.65465	3.28817	5.91667	3.61694	4.32267	3.40978	2.35219	4.1878	2.71366	4.67263	3.77546	3.81175	7.70304	7.56704	4.85684	3.19807	4.30356	4.33414	7.30083	3.6057	3.77203	3.00803	3.64079	5.20101	20.3576	0	1	1
TRGC8	TRGC8	NA	NA	NA	-0.101976	-0.208074	0.374907	-0.63569	-0.899997	3.91046	1.97517	-0.0478418	-0.0318681	-0.203329	1.17269	1.59475	-0.470523	-0.0696426	-0.0496494	0.767226	-0.619552	1.29862	-0.0822618	0.316027	-0.0951415	2.38111	6.75968	-0.14316	2.68349	1.88852	-0.420748	3.33399	-0.201653	2.18707	0.00803153	-0.359212	0.741575	1.75406	0	1	1
ZAP70	ZAP70	100271860	-	zeta-chain (TCR) associated protein kinase 70kDa	3.06795	2.37689	3.37491	2.68624	2.26993	2.63035	2.97517	3.27409	2.29006	2.1186	3.04716	2.4021	3.11444	3.10028	3.53531	3.22666	3.08089	2.71366	3.72509	3.90099	3.36429	3.86654	6.34464	3.66419	3.68349	2.62548	2.16421	3.33399	2.6057	2.18707	2.32996	1.96272	3.74157	8.30557	0	1	1

## Sheet: S3 Table - Gene Sets PD vs. B
S3 Table - Gene sets PD vs. baseline
Term ID	Term Name	Number of Genes in Term	Undirected Enrichment Score	Directed Enrichment Score
Myeloid Compartment	Myeloid Compartment	66	2.2621	2.1328
Senescence	Senescence	15	2.2324	2.1773
Metabolic Stress	Metabolic Stress	32	2.1891	2.1745
MAPK	MAPK	46	1.9612	1.9252
Notch Signaling	Notch Signaling	6	1.9513	1.9076
Complement System	Complement System	33	1.9438	1.9009
Pathogen Defense	Pathogen Defense	18	1.8961	1.8961
Cell Functions	Cell Functions	85	1.896	1.8411
PI3K-Akt	PI3K-Akt	55	1.8924	1.8205
Cytokines	Cytokines	62	1.8208	1.763
Regulation	Regulation	171	1.7993	1.6425
Angiogenesis	Angiogenesis	61	1.7986	1.6835
Immune Cell Adhesion And Migration	Immune Cell Adhesion And Migration	77	1.7914	1.7456
Epigenetic Regulation	Epigenetic Regulation	24	1.785	1.6566
T-Cell Functions	T-Cell Functions	75	1.7619	1.66
Cytokine And Chemokine Signaling	Cytokine And Chemokine Signaling	305	1.7575	1.6259
JAK-STAT Signaling	JAK-STAT Signaling	75	1.7561	1.7419
Interleukins	Interleukins	35	1.7423	1.5742
TNF Superfamily	TNF Superfamily	30	1.7402	1.6502
Lymphoid Compartment	Lymphoid Compartment	81	1.7074	1.5444
Chemokines	Chemokines	92	1.6838	1.5489
Adhesion	Adhesion	40	1.6663	1.6023
Costimulatory Signaling	Costimulatory Signaling	67	1.6541	1.4161
Complement	Complement	15	1.647	1.647
Matrix Remodeling And Metastasis	Matrix Remodeling And Metastasis	44	1.6345	1.5466
Macrophage Functions	Macrophage Functions	31	1.6089	1.2105
Hypoxia	Hypoxia	50	1.6083	1.5421
Cell Cycle	Cell Cycle	35	1.6018	0.8981
Transporter Functions	Transporter Functions	23	1.5902	1.4197
TGF-beta Signaling	TGF-beta Signaling	12	1.5808	1.532
Antigen Processing	Antigen Processing	20	1.5628	1.5055
Apoptosis	Apoptosis	52	1.5522	1.3068
Autophagy	Autophagy	23	1.5344	1.187
Cytotoxicity	Cytotoxicity	41	1.5322	1.4479
NF-kB Signaling	NF-kB Signaling	76	1.496	1.3328
Antigen Presentation	Antigen Presentation	56	1.4625	1.3727
Cell Proliferation	Cell Proliferation	32	1.4236	0.9049
NK Cell Functions	NK Cell Functions	27	1.4039	1.3633
B-Cell Functions	B-Cell Functions	28	1.3965	1.2597
Interferon Signaling	Interferon Signaling	47	1.3018	1.2501
TLR	TLR	11	1.3009	1.0378
DNA Damage Repair	DNA Damage Repair	18	1.255	-0.8088
Wnt Signaling	Wnt Signaling	15	1.2129	0.9135
Leukocyte Functions	Leukocyte Functions	8	1.1946	0.9428
Microglial Functions	Microglial Functions	8	0.7118	-0.3652
Hedgehog Signaling	Hedgehog Signaling	6	0.5697	-0.2469

## Sheet: S4 Table - DEGs Y vs. N
S4 Table - DEGs all patients at baseline poor vs. good responders
upperSymbol	Symbol	GeneID	Alias	Description	01-T-KPT9274-LN-A	02-T-KPT9274-LN-A	03-T-KPT9274-LN-A	06-T-KPT9274-LN-A	01-T-TAK-LN-A	03-T-TAK-LN-A	05-T-TAK-LN-A	01-T-DOXRV-LN-A	02-T-DOXRV-LN-A	03-T-DOXRV-LN-A	04-T-DOXRV-LN-A	04-T-KPT9274-LN-A	05-T-KPT9274-LN-A	07-T-KPT9274-LN-A	02-T-TAK-LN-A	07-T-TAK-LN-A	05-T-DOXRV-LN-A	06-T-DOXRV-LN-A	baseMean	log2FoldChange	pvalue	padj
KRT18	KRT18	477601	CK18	keratin 18	4.35746	4.64991	4.07535	5.28243	4.75951	4.2561	3.83566	4.73893	5.68524	4.75771	5.08915	6.95677	3.68497	3.4606	7.29905	6.14934	5.48897	9.51617	37.3912	3.14146	0.000291611	0.116068
CD1A6	CD1A6	488608	CD1A	CD1a6 molecule	5.65291	7.46435	4.54483	5.68097	5.37842	3.9666	9.6101	12.1852	7.55971	5.53531	5.25908	4.57376	5.34793	5.38116	4.61199	6.0866	5.16181	6.75805	71.1735	-3.74121	0.000418264	0.116068
CXCR3	CXCR3	491952	-	chemokine (C-X-C motif) receptor 3	4.59846	5.18424	5.10283	4.57788	5.53712	4.55156	4.98005	5.2574	4.57421	3.40978	3.67412	4.17167	3.68497	4.11268	4.36045	6.66084	5.28734	9.46687	31.0202	2.71743	0.00200043	0.370079
CCND3	CCND3	608847	-	cyclin D3	9.30953	9.18853	9.16607	8.39285	9.46983	7.9311	6.6101	8.60362	7.54507	7.50494	9.34277	8.4676	8.06	8.7851	8.85992	11.462	12.5435	11.565	528.171	2.22074	0.00320864	0.445199
S100A10	S100A10	475851	-	S100 calcium binding protein A10	8.13164	8.45014	7.22666	8.76844	7.57421	6.9865	6.88235	6.8056	8.0493	6.34267	6.33708	9.44113	6.6469	7.52361	9.31907	10.7975	7.59962	9.7878	243.221	1.73477	0.00782629	0.868718
TYROBP	TYROBP	476477	-	TYRO protein tyrosine kinase binding protein	7.41372	7.55348	7.95987	7.52343	7.81014	6.72741	7.07155	8.22992	7.60984	6.48951	6.69796	7.48325	6.20853	7.26795	6.97936	8.16839	8.19102	11.8387	197.206	2.01102	0.0107338	0.898519
ITGA1	ITGA1	489210	-	integrin_ alpha 1	4.94242	5.51985	4.07535	5.70564	5.16161	4.88413	4.04716	4.43637	5.83725	4.53531	4.52211	3.45177	3.00689	4.69764	4.42756	4.05418	3.77277	3.80112	22.5223	-1.59585	0.0116627	0.898519
C3AR1	C3AR1	486704	-	complement component 3a receptor 1	5.06795	5.21819	4.9295	6.01282	6.74657	5.00612	5.14232	5.38746	5.28791	3.40978	4.29079	5.64971	4.95798	6.04556	5.29006	5.76467	6.13534	8.53383	45.0402	1.4899	0.0164809	0.898519
TBX21	TBX21	491044	-	T-box 21	5.65291	6.13178	4.76722	4.82299	6.12208	5.28852	4.79718	4.73893	5.813	5.12028	5.83332	4.22229	4.68497	4.8627	5.94541	5.8042	4.90401	9.37543	45.0587	1.77396	0.0168755	0.898519
PIK3CD	PIK3CD	489644	-	phosphatidylinositol-4_5-bisphosphate 3-kinase_ catalytic subunit delta	7.68593	8.24314	7.55978	9.53724	8.52959	7.62322	9.22254	8.17333	8.71172	8.53531	9.11595	6.70416	8.03369	8.2231	7.63347	8.26717	7.78133	7.87856	292.477	-0.747107	0.0177155	0.898519
CD1E	CD1E	488610	-	CD1e molecule	4.21995	5.00138	3.62283	5.18055	4.47572	4.9666	4.54193	4.05304	4.51532	4.59421	3.76723	3.88787	3.90736	4.69764	5.89887	4.50164	4.46791	7.46854	25.1731	1.56156	0.0196971	0.898519
NRAS	NRAS	403872	N-RAS|rasp21	neuroblastoma RAS viral (v-ras) oncogene homolog	10.5696	10.6296	10.272	10.0733	10.4747	10.2965	10.0066	10.0001	10.1592	10.095	10.1335	10.8805	10.2189	10.0573	10.354	11.011	11.2365	10.6115	1344.94	0.42242	0.0209011	0.898519
ATF2	ATF2	478806	-	activating transcription factor 2	9.22445	9.43398	9.53604	9.52517	9.72034	9.24375	9.26721	9.40138	9.29449	9.42608	9.52044	9.01536	9.228	9.28806	9.23023	8.51063	9.16672	9.35028	629.924	-0.291206	0.0211396	0.898519
CD58	CD58	NA	NA	NA	7.0977	7.20132	6.80117	7.85642	7.31848	7.60403	7.05534	8.49526	7.13003	7.22647	7.37456	7.95677	7.41289	7.83812	6.86295	8.20577	8.81299	8.07121	190.469	0.565798	0.0226654	0.898519
IFNAR1	IFNAR1	609830	IFNAR1|LOC609830	interferon alpha/beta receptor 1-like	9.43718	9.05167	9.2078	9.19586	9.21425	9.20606	9.08758	9.32714	9.0441	9.02984	9.06185	9.54422	9.53671	9.35195	9.341	10.0158	9.00433	9.38431	621.706	0.314726	0.0306211	0.997935
CXCL12	CXCL12	449622	SDF1	chemokine (C-X-C motif) ligand 12	7.77454	8.65611	8.36926	8.38905	10.6448	8.72148	7.87313	8.33038	9.51344	7.42608	7.76723	7.37554	7.31432	7.90117	8.00705	7.47126	9.08953	5.75805	280.597	-1.01399	0.0345704	0.997935
CDKN2A	CDKN2A	100271861	p14ARF	cyclin-dependent kinase inhibitor 2A (melanoma_ p16_ inhibits CDK4)	5.18343	5.11385	5.15627	6.80027	5.92944	6.00612	4.39509	5.48367	6.19714	6.45815	5.22666	4.45177	3.85489	6.47342	5.29006	7.97845	5.88824	8.9304	56.6178	1.50071	0.0352769	0.997935
SHMT2	SHMT2	607458	-	serine hydroxymethyltransferase 2 (mitochondrial)	8.59846	8.72266	9.83434	9.19368	9.18817	9.36653	9.72856	9.24715	9.3461	9.32973	8.81435	10.6692	9.31917	9.55411	9.02612	9.18533	10.2616	9.813	675.543	0.54953	0.0431256	0.997935
DDX5	DDX5	480472	-	DEAD (Asp-Glu-Ala-Asp) box helicase 5	12.1292	12.226	12.2893	12.3338	12.036	12.1343	12.1152	12.0216	11.6497	12.0569	12.2437	11.741	11.8438	11.951	11.9877	12.2099	12.0014	11.9413	4242.37	-0.162392	0.044611	0.997935
RIPK2	RIPK2	477936	-	receptor-interacting serine-threonine kinase 2	9.67281	9.66998	10.4035	9.73139	9.72859	9.74358	9.89151	10.8212	9.38979	9.68844	9.28686	9.91409	9.35857	9.28442	9.28554	8.90081	9.6808	9.70659	817.725	-0.408625	0.0486268	0.997935
CD36	CD36	475931	-	CD36 molecule (thrombospondin receptor)	3.48299	4.37689	4.76722	8.73289	4.27409	5.00612	5.014	4.57387	6.25229	4.85724	4.57458	5.00817	3.68497	4.74071	4.92233	4.2386	3.70238	5.20551	28.9678	-1.81795	0.0494598	0.997935
GPI	GPI	611942	-	glucose-6-phosphate isomerase	10.5959	10.3656	10.2235	11.1556	10.2673	10.4584	10.9987	11.2282	11.0428	10.7537	9.28293	11.3615	11.0009	11.0579	10.3954	10.9849	11.3001	11.5274	1755.68	0.463286	0.0522052	0.997935
TFEB	TFEB	609046	-	transcription factor EB	10.1636	10.1195	10.0736	10.2078	10.3774	9.98279	10.1876	10.1219	10.225	10.0484	10.4147	10.2674	9.96651	9.87241	10.6228	11.0392	10.6355	10.8254	1248.69	0.340596	0.0527982	0.997935
BMI1	BMI1	487097	-	BMI1 polycomb ring finger oncogene	9.25117	9.23072	10.1197	9.09212	9.46589	8.85195	8.42693	9.23511	9.75054	9.86324	9.13355	9.2727	8.6216	9.21167	8.56432	9.17218	8.68423	8.05795	553.11	-0.533491	0.0544734	0.997935
COL3A1	COL3A1	478835	-	collagen_ type III_ alpha 1	5.32429	6.76921	5.48343	9.19368	5.6526	5.62956	5.75766	4.38746	7.86109	4.03781	4.01515	4.97902	4.30946	5.80299	5.69605	5.76467	4.62838	6.13992	49.6987	-1.50367	0.0599616	0.997935
CAMP	CAMP	442947	-	cathelicidin antimicrobial peptide	4.65291	5.40664	4.50419	4.68097	4.85905	6.06346	4.90966	5.61694	5.01782	5.07963	5.52211	3.68624	2.90736	4.74071	5.25353	4.76467	4.13534	4.29862	27.5375	-1.05445	0.0604776	0.997935
FOS	FOS	490792	-	FBJ murine osteosarcoma viral oncogene homolog	3.59846	3.87939	4.3291	5.18055	4.81014	3.9666	7.8404	4.61694	6.3733	3.65079	4.15954	3.68624	3.62356	4.51123	3.96813	4.54894	4.50973	5.13992	23.8743	-1.52899	0.0605289	0.997935
ABCB1	ABCB1	403879	MDR1|p-gp	ATP-binding cassette_ sub-family B (MDR/TAP)_ member 1	5.18343	4.92121	4.3291	4.77719	5.03962	4.49711	4.34262	4.43637	4.73771	4.19828	4.41108	3.88787	4.0542	3.82317	4.21606	4.17971	4.77277	7.69665	24.918	1.23426	0.0623917	0.997935
IL4R	IL4R	489957	-	interleukin 4 receptor	5.18343	5.62482	5.01876	5.34656	5.73352	5.1186	5.11129	4.81488	5.13981	5.12028	5.15954	4.9189	4.85489	5.53589	6.07666	6.00414	6.05287	5.99906	41.6011	0.647415	0.0637021	0.997935
IKBKB	IKBKB	482839	-	inhibitor of kappa light polypeptide gene enhancer in B-cells_ kinase beta	8.87244	10.0111	8.79276	8.50949	8.77871	8.50057	8.33927	9.05891	8.4926	8.42203	9.03167	8.44646	8.34793	7.92937	8.72968	7.66084	9.03329	8.52423	398.339	-0.445273	0.0658394	0.997935
BST2	BST2	609654	-	bone marrow stromal cell antigen 2	9.53284	8.97183	10.0456	9.6622	10.0633	9.67165	8.78495	9.48803	7.36499	7.06929	7.08915	10.3416	8.71287	11.1295	7.92813	11.3818	11.2608	7.66785	601.101	1.19796	0.0689722	0.997935
IL6ST	IL6ST	403545	gp130	interleukin 6 signal transducer (gp130_ oncostatin M receptor)	7.46788	7.49928	7.51446	7.55091	8.00744	8.50057	7.48255	8.17333	7.76956	8.05364	7.78403	6.6217	7.7865	8.0837	7.45195	7.3563	7.32882	7.01744	198.93	-0.402141	0.0696053	0.997935
PSMB9	PSMB9	474867	-	proteasome (prosome_ macropain) subunit_ beta type_ 9 (large multifunctional peptidase 2)	12.3644	12.259	11.9075	12.2618	12.4008	11	11.4939	11.9968	11.3959	11.2358	11.9217	12.3498	11.6955	12.016	12.6995	12.738	12.7652	12.0649	4186.32	0.474707	0.0731068	0.997935
CXCR6	CXCR6	608840	-	chemokine (C-X-C motif) receptor 6	4.80491	5.18424	4.4193	4.82299	6.36155	4.38163	6.82614	3.43637	5.05964	4.90455	4.97668	4.4087	3.1	4.69764	4.82611	4.98706	4.8723	3.52101	27.003	-1.138	0.0736678	0.997935
CD6	CD6	483804	-	CD6 molecule	6.8753	6.94167	5.04733	4.91046	6.20009	4.2561	3.83566	4.52948	5.42221	2.95035	4.15954	3.36431	4.42193	3.90117	4.49169	4.50164	4.62838	5.17309	27.0233	-1.44439	0.0743905	0.997935
IFNAR2	IFNAR2	487737	-	interferon (alpha_ beta and omega) receptor 2	6.29034	6.16697	6.15627	6.60435	6.34448	6.06346	5.73748	6.52948	5.90764	5.56506	6.29079	6.57376	5.86819	6.2826	6.42756	7.43395	6.09469	6.84294	78.1285	0.477727	0.0750502	0.997935
ADORA3	ADORA3	403805	-	adenosine A3 receptor	10.2501	9.34075	8.3378	6.08978	6.81014	9.35891	9.72087	6.2574	8.58141	5.62278	6.53541	5.66809	6.70733	7.48613	8.06616	6.37611	6.38045	8.2015	186.619	-1.46737	0.0767228	0.997935
GH1	GH1	403795	GH	growth hormone	7.14595	6.91087	6.62283	7.11761	6.42789	5.9666	5.47037	6.17333	6.12018	5.12028	6.62521	5.09223	5.28983	6.09619	6.21606	6.74449	5.44654	5.62055	69.677	-0.623734	0.077429	0.997935
TNFSF10	TNFSF10	100174780	TRAIL	tumor necrosis factor (ligand) superfamily_ member 10	10.0376	9.9606	9.6323	10.4678	10.4167	8.84652	8.75012	10.3133	8.99375	7.87516	9.22871	9.98911	9.22412	10.6603	9.94541	12.002	10.8208	8.49173	866.264	0.860657	0.0791803	0.997935
TUBB3	TUBB3	608025	-	tubulin_ beta 3 class III	3.98549	4.11385	4.18226	4.68097	5.12208	5.22294	5.17269	4.88703	4.51532	5.37662	5.15954	3.82374	3.55943	5.0108	4.82611	4.2386	4.28734	4.35751	23.9935	-0.612339	0.0798584	0.997935
AKT3	AKT3	442964	-	v-akt murine thymoma viral oncogene homolog 3 (protein kinase B_ gamma)	7.25558	6.69882	6.67869	6.29873	6.6526	5.9865	5.49462	7.29766	6.71172	6.56506	6.15954	5.49359	6.63916	6.31146	7.02341	6.2241	5.48897	5.03558	80.684	-0.463896	0.0799901	0.997935
IL10	IL10	403628	IL-10	interleukin 10	5.62594	5.03985	6.95987	5.63035	5.99655	4.75087	5.51847	5.22992	5.32267	4.40978	4.81162	5.68624	4.00689	5.1451	6.13806	5.54894	6.96541	7.98044	48.4413	1.03541	0.0814618	0.997935
SETD2	SETD2	476643	-	SET domain containing 2	9.99869	9.97556	9.71809	10.9341	9.75951	9.58131	9.16327	10.1597	9.14953	9.32973	9.36714	9.37693	9.65267	9.04126	9.55497	8.94126	9.86124	9.52904	784.885	-0.38391	0.0815639	0.997935
C1QA	C1QA	478194	-	complement component 1_ q subcomponent_ A chain	7.34924	7.87939	7.00426	6.72988	7.65952	6.70356	7.92312	7.78214	7.22498	7.19828	6.9271	7.82374	5.94549	8.43132	9.11534	9.65409	7.32296	6.66785	183.421	1.01006	0.0858248	0.997935
IRAK2	IRAK2	484657	-	interleukin-1 receptor-associated kinase 2	4.54188	5.14948	5.48343	5.1084	5.34448	5.15422	4.34262	4.98891	5.01782	4.59421	4.29079	4.36431	5.1444	4.56013	5.77549	6.02101	5.55037	6.46854	34.4297	0.865783	0.0859452	0.997935
TRAT1	TRAT1	478556	-	T cell receptor associated transmembrane adaptor 1	6.29034	6.63742	4.07535	4.95228	6.03962	4.60403	3.28817	4.11444	5.35662	4.80833	4.08915	3.2712	4.49232	4.78253	3.96813	4.91667	4.80671	3.29862	25.1957	-1.28283	0.086015	0.997935
CCND2	CCND2	611782	-	cyclin D2	10.8767	10.6988	10.5838	10.5432	10.5125	10.0422	10.6218	10.3718	10.4715	10.0937	9.85866	10.564	10.4404	9.2953	10.713	9.20577	8.21334	5.62055	975.016	-0.678968	0.086218	0.997935
FCER2	FCER2	484998	-	Fc fragment of IgE_ low affinity II_ receptor for (CD23)	8.81091	5.67457	6.67869	5.63035	7.41976	7.61045	4.58773	8.09172	7.03888	6.01644	11.249	4.2712	5.47504	3.97517	9.3583	6.81391	4.8723	4.99906	96.1635	-1.52349	0.0935783	0.997935
DUSP6	DUSP6	482594	-	dual specificity phosphatase 6	9.88955	10.1127	8.83229	9.25345	8.82868	9.48667	9.30883	8.02133	9.78211	9.84668	9.589	8.38112	9.47069	8.99309	10.1592	7.10254	8.61167	7.1566	528.551	-0.557553	0.094818	0.997935
TNKS	TNKS	475603	-	tankyrase_ TRF1-interacting ankyrin-related ADP-ribose polymerase	7.46788	8.46788	7.60373	7.51648	8.31848	7.57803	7.12689	7.6994	7.60984	7.6014	7.93715	7.53924	7.32882	7.35368	7.61199	6.58343	7.86023	7.31357	191.917	-0.363096	0.0975385	0.997935
CCL19	CCL19	448793	-	chemokine (C-C motif) ligand 19	5.06795	5.87939	5.98962	3.14492	6.18098	4.38163	5.51847	4.7774	5.86109	3.27228	3.76723	5.36431	3.85489	7.31146	4.87502	8.39241	5.99516	3.80112	36.526	1.58146	0.0982279	0.997935
MDM4	MDM4	478939	-	Mdm4 p53 binding protein homolog (mouse)	9.78677	9.87008	10.0034	9.72084	9.84394	9.35126	9.20978	9.0783	9.18539	9.4402	9.69796	9.20351	9.13343	9.2989	9.42346	9.39403	9.7035	8.98978	705.756	-0.272274	0.101249	0.997935
ATG10	ATG10	610103	-	autophagy related 10	6.40582	5.85801	5.58436	4.95228	5.99655	6.32023	5.31565	5.08407	5.13981	5.97272	5.85469	5.4304	5.71471	5.11268	5.77549	4.63914	4.50973	5.20551	45.0321	-0.557561	0.102173	0.997935
ICOS	ICOS	403456	-	inducible T-cell co-stimulator	7.42159	7.95683	5.50419	6.31485	6.30971	5.65465	4.63212	4.7774	6.82518	5.1598	5.62521	4.61224	6.0542	5.35368	5.25353	5.98706	6.21334	1.71366	49.5779	-1.01442	0.105986	0.997935
TLR4	TLR4	403417	-	toll-like receptor 4	8.78067	7.69279	7.74559	7.17172	8.63515	7.66086	7.11911	7.8958	7.13981	7.03781	8.52211	8.1391	6.73663	6.81312	7.99604	7.36293	6.41387	6.40016	182.864	-0.636157	0.107799	0.997935
CD3E	CD3E	442981	-	CD3e molecule_ epsilon (CD3-TCR complex)	9.57398	9.66537	6.80954	6.84536	9.28083	7.74504	5.99712	6.31084	8.05448	6.69182	6.74451	9.70305	11.6209	7.26795	6.68238	8.71109	7.1878	4.46854	214.117	1.2495	0.107831	0.997935
PRKCE	PRKCE	609934	-	protein kinase C_ epsilon	8.97484	8.91863	9.03312	9.20454	8.23756	8.37032	8.13076	7.00521	9.18539	8.90455	9.03167	8.25913	8.35739	8.52052	9.41108	7.14934	6.8723	5.54655	311.707	-0.608587	0.107946	0.997935
INPPL1	INPPL1	485209	-	inositol polyphosphate phosphatase-like 1	9.79587	10.0038	9.85872	10.2451	9.82406	9.93622	9.68049	10.1543	9.89758	9.7864	9.81299	10.2168	9.39462	9.70853	10.0582	10.9234	10.7074	10.2911	1035.73	0.354485	0.110058	0.997935
TAPBP	TAPBP	481740	TPN|TPSN	TAP binding protein (tapasin)	10.9795	11.0093	10.6884	11.1623	11.2831	10.4242	10.4909	10.9293	10.4598	10.4352	10.8907	11.1204	10.7821	11.044	11.0838	12.0184	11.247	10.3931	1928.69	0.352259	0.110843	0.997935
RPS6	RPS6	474722	-	ribosomal protein S6	15.432	15.2649	15.0603	15.125	15.0206	15.6973	15.6117	14.8572	16.0778	15.8655	15.088	14.6513	15.6159	15.2211	15.4175	14.8084	14.5126	14.8245	38448.9	-0.363935	0.116377	0.997935
TGFB1	TGFB1	403998	-	transforming growth factor_ beta 1	9.17182	9.14948	9.50032	7.40796	9.8409	8.66704	9.25839	9.58476	9.18066	8.94753	8.93464	9.47545	9.1634	8.48929	9.33664	7.99563	10.1152	10.8084	575.308	0.450094	0.118699	0.997935
BCL2L1	BCL2L1	403618	BCL-XL	BCL2-like 1	7.21995	7.25953	6.4193	6.82299	7.02897	7.17171	7.07155	7.18769	7.21576	6.93904	7.16811	7.00093	6.65459	6.12898	6.58284	6.79442	6.9729	6.99906	121.461	-0.311397	0.123449	0.997935
IL12RB1	IL12RB1	484828	-	interleukin 12 receptor_ beta 1	4.48299	4.25136	3.95987	3.91046	4.20009	4.55156	4.04716	4.22992	4.10028	4.47391	4.52211	3.53424	4.1	5.0108	4.21606	4.72403	4.80671	4.99906	20.2526	0.692719	0.126607	0.997935
PNMA1	PNMA1	490774	-	paraneoplastic Ma antigen 1	4.65291	5.18424	4.62283	5.40796	5.27409	5.32023	5.23159	5.33683	5.17828	4.75771	4.97668	4.36431	3.68497	4.93865	4.92233	5.14934	4.55037	4.35751	29.5264	-0.598467	0.126731	0.997935
HMGB1	HMGB1	403170	HMG1	high mobility group box 1	11.3222	11.2948	11.5895	11.8017	11.7158	11.7144	12.0129	11.6741	11.4583	11.828	11.455	12.4511	11.4851	11.5624	11.4655	11.3806	12.4366	12.1105	3347.37	0.27194	0.13246	0.997935
ISG20	ISG20	488729	-	interferon stimulated exonuclease gene 20kDa	9.24675	8.17994	7.49385	10.0361	10.5558	4.49711	5.11129	7.37497	5.813	4.85724	5.72142	7.21606	6.31917	9.37946	7.03422	11.7759	10.979	5.26824	194.457	1.40094	0.13262	0.997935
KDM5C	KDM5C	491894	JARID1C|SMCX	lysine (K)-specific demethylase 5C	7.75601	8.29575	7.79276	8.05661	7.61037	7.23961	7.20978	7.06864	7.47725	7.4422	7.56164	7.14567	7.56353	6.94787	7.63347	7.28125	7.36344	6.99906	177.191	-0.345154	0.1385	0.997935
ITK	ITK	489159	-	IL2-inducible T-cell kinase	6.96411	6.85801	4.73246	4.86739	6.37842	5.44053	4.71701	4.65876	5.42221	4.75771	4.62521	4.31851	4.93289	5.2971	4.13806	5.4021	5.40282	3.71366	35.4065	-1.01608	0.140096	0.997935
TNFRSF18	TNFRSF18	606971	GITR	tumor necrosis factor receptor superfamily_ member 18	5.21995	5.51985	3.89847	4.57788	4.81014	4.44053	4.11129	4.43637	5.38979	4.19828	3.85469	4.1192	4.1444	4.65324	6.25353	6.13391	4.13534	5.54655	26.8501	0.888144	0.14114	0.997935
IFNA7	IFNA7	474181	CaIFN-alpha 7	interferon_ alpha 7	4.54188	4.64991	5.2818	7.15391	5.85905	5.79667	5.73748	4.73893	5.05964	5.34267	5.08915	4.75663	4.26993	5.2971	5.32568	5.17971	5.05287	4.84294	37.2944	-0.72169	0.151684	0.997935
PIK3CA	PIK3CA	488084	-	phosphatidylinositol-4_5-bisphosphate 3-kinase_ catalytic subunit alpha	8.58102	8.72562	7.99329	8.0029	8.69363	8.52459	8.15759	8.56014	8.31406	8.24037	8.65901	8.14239	8.14166	8.10446	8.25353	8.40532	8.16508	8.11026	319.756	-0.23637	0.15223	0.997935
BAX	BAX	403523	-	BCL2-associated X protein	7.92039	8.01109	7.77151	7.64954	8.14198	8.0446	7.73239	7.87377	7.83122	8.24037	8.27105	8.28912	7.11681	7.57806	7.95682	7.4021	7.78559	7.01744	224.877	-0.31612	0.155648	0.997935
CCR4	CCR4	403541	-	chemokine (C-C motif) receptor 4	7.79284	8.16697	6.60373	8.03731	6.16161	8.3741	6.94528	2.98891	8.3054	8.21245	6.42544	7.33009	8.30946	5.20783	6.27191	3.50164	3.83988	4.03558	88.8193	-1.14808	0.156584	0.997935
NF1	NF1	480618	-	neurofibromin 1	6.43718	7.02074	7.14309	6.85642	7.37842	6.61685	6.07958	6.38746	6.87287	7.03781	6.77845	6.38668	6.75105	6.63052	7.22552	6.2386	6.26309	5.75805	101.057	-0.301883	0.158078	0.997935
MEF2C	MEF2C	479155	-	myocyte enhancer factor 2C	10.0779	10.2636	10.4349	10.5712	10.3348	10.2875	10.0736	9.56428	9.94438	10.7317	10.1914	10.099	9.54398	9.51743	10.0329	9.8403	9.69673	10.481	1092.71	-0.332864	0.158854	0.997935
CR2	CR2	490269	CR1	complement component (3d/Epstein Barr virus) receptor 2	12.8262	12.5878	12.6155	13.062	12.9341	12.6977	12.6398	11.7227	12.714	12.3512	12.477	11.9052	12.8833	12.1249	12.3166	11.5806	12.0943	11.2075	5309.86	-0.53739	0.159816	0.997935
KLRD1	KLRD1	611360	CD94	killer cell lectin-like receptor subfamily D_ member 1	4.94242	5.64991	5.2818	5.03245	7.80391	5.44053	4.49462	5.17333	5.65828	4.85724	5.46767	5.03674	3.85489	4.93865	4.87502	5.70327	5.31119	4.52101	37.3907	-0.959197	0.161578	0.997935
CD63	CD63	474391	-	CD63 molecule	11.2086	11.0446	11.2904	10.775	11.456	10.9124	11.3451	11.0793	11.0011	10.6568	10.6906	11.9909	11.2662	11.1305	11.3213	11.146	10.9196	11.2591	2254.4	0.264826	0.167323	0.997935
TLR6	TLR6	100684818	-	toll-like receptor 6	8.3778	8.83358	7.86275	7.783	8.51058	7.34357	8.36581	8.22644	7.96378	7.19828	7.9669	6.38668	8.33841	6.95703	8.32128	8.20208	7.83166	7.34301	235.32	-0.339602	0.170521	0.997935
SPP1	SPP1	478471	-	secreted phosphoprotein 1	4.85222	5.90045	5.12979	7.45962	5.59601	5.35126	5.20244	5.50676	5.73771	4.03781	4.62521	6.6311	4.26993	5.17681	5.3944	8.51659	6.49939	6.48184	51.5244	1.22547	0.176269	0.997935
CCL21	CCL21	448796	-	chemokine (C-C motif) ligand 21	6.45261	7.35417	7.04024	4.40796	4.70705	6.52459	6.14232	5.55184	6.60278	4.65079	4.35219	5.06475	4.98265	9.0837	5.55309	7.50764	6.5899	4.03558	60.65	1.04835	0.179827	0.997935
ITGAX	ITGAX	489929	-	integrin_ alpha X (complement component 3 receptor 4 subunit)	6.12684	6.71079	6.71476	6.18055	7.13207	6.44053	7.13463	6.2019	6.42221	6.1598	6.10708	6.15873	5.7865	6.11268	5.55309	6.48956	7.16835	8.85321	92.1033	0.597386	0.180291	0.997935
CCL5	CCL5	403522	RANTES	chemokine (C-C motif) ligand 5	7.46788	8.75482	7.03312	8.03245	11.1475	7.26428	5.85452	6.98891	8.27021	5.75771	7.80615	6.94174	5.80044	6.91063	7.3944	9.29865	7.70688	6.38608	179.744	-0.967514	0.182897	0.997935
CXCR4	CXCR4	483900	-	chemokine (C-X-C motif) receptor 4	9.06293	8.6025	8.56473	7.42291	9.06329	7.38913	8.995	8.64322	7.6308	7.63685	7.09814	8.82579	8.32641	8.30788	8.26734	9.64596	9.62838	8.54971	343.844	0.564101	0.183068	0.997935
LOC484343	LOC484343	NA	NA	NA	7.31588	7.55348	6.67869	8.24085	7.25594	8.71851	8.05125	8.47784	7.84325	7.18876	9.08464	7.24695	8.23699	6.31146	6.19695	6.81391	7.40835	7.94247	192.273	-0.707436	0.183293	0.997935
SLC16A1	SLC16A1	475856	MCT1	solute carrier family 16_ member 1 (monocarboxylic acid transporter 1)	6.38988	6.31549	6.77579	6.96255	6.81014	6.42603	6.98005	6.28436	6.23414	7.13026	6.53541	6.7737	7.083	6.94787	6.21606	7.67156	7.0243	6.72488	106.749	0.366719	0.185483	0.997935
PIK3R1	PIK3R1	487235	-	phosphoinositide-3-kinase_ regulatory subunit 1 (alpha)	8.77454	8.86874	8.6323	8.48477	9.02094	8.81904	8.10737	8.73893	8.37744	8.24037	8.59695	8.0473	8.25229	8.24196	8.64409	8.83315	8.3748	8.36111	367.886	-0.216413	0.18679	0.997935
SH2D1A	SH2D1A	612899	-	SH2 domain containing 1A	6.12684	6.91087	4.98962	5.75373	6.8829	4.88413	4.04716	4.43637	6.01782	4.27228	4.67412	3.94927	4.26993	5.04556	4.82611	5.96979	5.46791	4.17309	35.5028	-0.872259	0.189135	0.997935
COL1A1	COL1A1	403651	-	collagen_ type I_ alpha 1	4.48299	6.96185	5.35219	8.97274	5.78505	5.70356	5.96277	3.7774	7.62384	3.40978	3.67412	5.79057	4.00689	6.51123	5.45998	6.53726	5.57027	4.92311	47.9562	-0.987782	0.191191	0.997935
GSK3B	GSK3B	478575	-	glycogen synthase kinase 3 beta	8.63612	8.38812	8.77579	8.2906	8.77234	8.45845	8.07155	8.45725	8.38157	8.21714	8.3025	7.69074	8.324	8.11677	8.23492	8.25296	8.63075	8.48184	328.6	-0.174227	0.192847	0.997935
ATRX	ATRX	480963	-	alpha thalassemia/mental retardation syndrome X-linked	8.92316	9.20978	8.637	8.95742	9.15917	8.83559	8.38863	8.86933	8.73126	8.86921	9.06643	8.02609	8.67554	8.66167	9.01526	8.36953	8.86225	8.66785	437.646	-0.253161	0.193757	0.997935
CD2	CD2	607448	-	CD2 molecule	9.31798	9.6025	10.1636	10.3583	9.45995	9.68084	8.32582	7.68429	10.0428	9.9741	8.10262	8.61461	9.99027	9.8443	7.88102	8.8042	8.88029	7.90348	566.592	-0.503153	0.196372	0.997935
LYN	LYN	477886	-	v-yes-1 Yamaguchi sarcoma viral related oncogene homolog	11.715	11.6413	11.41	11.2992	11.553	11.5756	11.1619	11.9242	11.1574	11.2236	11.4029	11.6116	10.9994	10.9752	11.5092	11.2286	11.4702	11.2244	2690.19	-0.172837	0.197901	0.997935
NT5E	NT5E	474984	-	5'-nucleotidase_ ecto (CD73)	6.16481	4.79193	4.37491	5.24926	4.85905	5.22294	4.90966	5.22992	5.01782	5.03781	4.62521	5.22229	4.49232	6.16104	5.77549	6.03769	5.28734	5.03558	36.6101	0.593401	0.2002	0.997935
ISG15	ISG15	479575	-	ISG15 ubiquitin-like modifier	8.97751	7.23487	7.80117	9.72235	9.45001	5.86276	6.48255	9.63931	4.73771	3.65079	7.20185	7.04379	6.48371	9.63481	8.00705	10.9019	10.8166	4.46854	204.108	1.17407	0.201125	0.997935
ICAM2	ICAM2	480475	-	intercellular adhesion molecule 2	10.4773	10.5904	10.3414	10.1528	10.1469	10.462	10.0826	9.85366	10.4142	10.0589	10.4659	9.23622	10.2163	10.2689	10.4368	10.2839	9.69446	9.95445	1155.48	-0.232308	0.210642	0.997935
ITGB2	ITGB2	403770	-	integrin_ beta 2 (complement component 3 receptor 3 and 4 subunit)	7.78677	8.46788	8.44637	8.68408	8.12208	8.2561	7.8404	8.08407	7.85517	8.11526	7.75022	9.30975	8.10282	8.2753	7.82611	9.79196	7.78133	7.6852	300.719	0.48049	0.210933	0.997935
CCR3	CCR3	448802	-	chemokine (C-C motif) receptor 3	5.62594	4.49237	3.95987	4.77719	3.53712	5.1186	5.04716	3.92179	4.38979	3.12028	2.76723	4.49359	4.90736	4.40813	4.05559	3.29519	4.46791	7.08869	21.3359	1.05753	0.211725	0.997935
IL12A	IL12A	403977	CLMF p35	interleukin 12A (natural killer cell stimulatory factor 1_ cytotoxic lymphocyte maturation factor 1_ p35)	6.27306	6.28378	5.81785	6.19803	6.45995	5.72741	5.94528	6.37497	6.10028	6.37662	6.41108	6.07856	5.34793	5.51123	5.77549	6.28125	6.27527	4.46854	63.2809	-0.445699	0.211874	0.997935
S100A8	S100A8	490461	-	S100 calcium binding protein A8	5.75601	8.83358	6.91407	9.047	7.6664	8.252	5.96277	7.30426	7.02839	7.46605	7.03401	8.65663	5.07728	6.33974	6.94541	4.17971	5.0243	6.8634	120.125	-1.42323	0.214091	0.997935
BST1	BST1	488820	-	bone marrow stromal cell antigen 1	5.18343	5.18424	5.07535	5.91046	5.6526	5.49711	5.11129	5.48367	5.45392	5.3079	5.01515	5.22229	4.90736	5.60744	5.80102	6.44024	5.40282	5.71366	43.4949	0.391506	0.214804	0.997935
NFATC1	NFATC1	483925	-	nuclear factor of activated T-cells_ cytoplasmic_ calcineurin-dependent 1	8.73407	9.38064	8.95234	8.70258	8.60321	8.67625	8.57357	6.5407	8.5706	9.1598	8.21017	8.15873	8.97652	8.65042	9.25122	9.52104	8.82132	8.93282	412.937	0.281278	0.216183	0.997935
FN1	FN1	403845	FN	fibronectin 1	6.10748	6.88996	4.80117	8.16729	7.33586	6.22294	6.31565	6.66903	7.99645	5.59421	6.41108	5.36431	4.95798	6.40813	6.7096	5.14934	6.38045	7.10597	82.4781	-0.736053	0.217212	0.997935
ATG16L1	ATG16L1	477412	-	autophagy related 16-like 1 (S. cerevisiae)	7.63949	7.76921	7.83434	8.01775	7.56687	7.8079	7.72216	7.59017	7.40609	7.55768	7.58741	7.02252	7.51363	7.51743	7.31686	8.0126	7.66122	7.40016	195.087	-0.168487	0.224195	0.997935
DLA-64	DLA-64	474838	-	MHC class I DLA-64	11.0389	11.3499	9.98778	10.7728	11.3031	9.69603	9.1404	10.3312	10.0545	9.23344	10.5428	9.35441	9.91378	10.1914	10.469	10.7534	10.4187	9.4054	1192.54	-0.338787	0.228309	0.997935
STAT2	STAT2	481111	-	signal transducer and activator of transcription 2_ 113kDa	10.4118	9.88996	9.37067	9.62066	10.6456	8.78536	8.67254	10.0821	8.63772	8.21245	9.23483	10.0252	9.12376	9.76568	9.80102	10.8656	10.4745	9.15452	775.272	0.407185	0.228952	0.997935
TLR1	TLR1	488834	-	toll-like receptor 1	10.6989	10.4204	10.5035	10.2987	10.3348	10.6406	10.747	11.5557	10.0558	10.0298	10.7294	10.4689	10.4197	9.89998	10.3113	9.86621	10.3178	10.8519	1401.54	-0.268875	0.229604	0.997935
S100A9	S100A9	490463	-	S100 calcium binding protein A9	5.25558	7.87407	5.97482	7.92103	6.77234	7.0728	5.39509	6.18769	5.65828	6.12028	5.85469	8.0332	4.1444	5.65324	5.17759	3.91667	4.50973	5.90348	62.5984	-1.33035	0.230854	0.997935
APC	APC	479139	-	adenomatous polyposis coli	8.38586	8.1713	8.23599	7.67474	8.34018	7.69754	7.41428	7.7583	7.88455	7.75125	7.83869	7.2285	7.83132	7.69216	7.76255	7.60037	8.00616	7.62055	227.144	-0.263506	0.237056	0.997935
RAD51	RAD51	403568	CRAD51	RAD51 homolog (S. cerevisiae)	7.28173	7.58634	8.23909	8.24506	8.12708	8.08669	8.68049	8.97656	7.55241	8.3035	8.07101	9.04027	7.96109	8.28987	8.10768	7.15699	9.23376	9.63995	305.371	0.536755	0.237425	0.997935
BIRC5	BIRC5	442936	-	baculoviral IAP repeat containing 5	9.00655	9.38812	9.71809	10.3456	9.75306	10.175	10.1201	10.1201	9.71826	9.78798	9.12478	11.1234	9.69246	9.98304	9.36901	9.37611	10.8078	10.1874	940.7	0.419264	0.243132	0.997935
ERBB3	ERBB3	481105	-	v-erb-b2 avian erythroblastic leukemia viral oncogene homolog 3	5.8753	5.21819	5.04733	4.07092	4.90635	4.70356	5.28817	5.7583	5.57421	5.27228	4.97668	5.96422	5.54295	4.90117	5.36045	6.02101	5.42484	6.12305	40.3625	0.613984	0.245409	0.997935
SMARCA4	SMARCA4	476710	-	SWI/SNF related_ matrix associated_ actin dependent regulator of chromatin_ subfamily a_ member 4	9.40582	9.2452	9.2078	9.47045	9.50483	9.41872	9.28817	9.93036	9.0493	9.1077	9.17237	9.06475	9.07442	9.12898	9.29231	9.26008	9.5616	9.20751	630.112	-0.128791	0.247501	0.997935
IRF2	IRF2	475633	-	interferon regulatory factor 2	10.4294	10.3007	9.66262	9.67786	10.2864	9.87215	9.38863	9.84123	9.80687	9.69518	10.0492	9.87606	9.91539	9.68667	10.133	9.4371	9.53906	9.6751	921.91	-0.173863	0.247884	0.997935
CREBBP	CREBBP	479866	-	CREB binding protein	8.93968	9.14507	8.65336	8.64317	8.8829	8.43692	8.11521	8.47492	8.56698	8.31667	8.34087	7.96794	8.26742	8.21167	8.80102	8.34629	8.76631	8.53064	367.758	-0.181187	0.248092	0.997935
TLR10	TLR10	100379585	-	toll-like receptor 10	7.42941	7.42128	7.73685	8.54751	7.74657	7.8947	8.26721	7.7438	7.65146	8.04838	8.00563	7.12586	7.80044	7.00197	7.86295	6.14934	7.21965	8.01286	200.59	-0.49081	0.251392	0.997935
CCR2	CCR2	484790	-	chemokine (C-C motif) receptor 2	9.17182	8.58634	8.18869	8.58122	8.91505	9.19968	8.86153	9.40292	8.59924	6.85724	5.81162	9.60271	8.43316	9.71259	9.19213	5.9523	8.72918	9.96514	372.828	0.537716	0.252096	0.997935
TRAF2	TRAF2	480673	TANK	TNF receptor-associated factor 2	5.70538	6.39184	5.62283	6.50949	5.75951	5.72741	5.73748	4.95574	5.90764	6.1598	5.93715	5.9189	5.52627	5.97517	6.42756	6.79442	6.48897	5.80112	62.41	0.3591	0.252495	0.997935
BRAF	BRAF	475526	-	v-raf murine sarcoma viral oncogene homolog B1	7.91483	7.75771	7.99696	7.36215	7.99108	7.58457	7.03067	7.58476	7.75691	7.4422	7.78959	7.73063	7.69246	7.49245	7.61918	6.75462	7.65191	7.22145	190.856	-0.197261	0.252967	0.997935
CTSW	CTSW	483725	-	cathepsin W	7.38988	7.05871	5.86676	5.4377	7.43597	6.28852	4.63212	5.2574	5.99645	6.1598	5.46767	4.49359	8.54502	5.71933	6.19695	7.40853	5.7203	6.18939	72.5719	0.590676	0.254464	0.997935
KMT2A	KMT2A	479417	MLL	lysine (K)-specific methyltransferase 2A	8.68593	8.88204	8.16281	8.00787	8.83174	7.87349	6.98005	7.69438	7.89614	7.86921	7.83332	7.45177	8.23699	7.7928	8.07142	7.72917	8.12864	7.80641	255.352	-0.255761	0.256429	0.997935
TIRAP	TIRAP	609544	-	toll-interleukin 1 receptor (TIR) domain containing adaptor protein	5.98549	6.25136	5.4193	6.03245	5.99655	6.08207	5.49462	6.5407	6.10028	5.97272	5.29079	5.66809	5.28983	5.67561	5.94541	5.78457	5.82339	5.77974	57.3102	-0.254505	0.257528	0.997935
ZEB1	ZEB1	477966	-	zinc finger E-box binding homeobox 1	8.40582	8.23487	7.97482	7.71781	8.15183	7.95149	7.33592	7.32389	7.72477	7.8021	8.048	7.15873	7.73663	7.35368	8.40276	7.32267	7.67966	7.55915	218.481	-0.262824	0.258129	0.997935
CXCR5	CXCR5	489378	BLR1	chemokine (C-X-C motif) receptor 5	10.0247	10.2276	8.6487	9.81735	9.57421	9.64373	9.6239	9.37025	9.52841	9.72514	10.1702	9.19562	9.64497	9.28442	9.71632	9.74068	9.4303	9.0288	764.049	-0.267189	0.272333	0.997935
REL	REL	474606	-	v-rel avian reticuloendotheliosis viral oncogene homolog	9.7325	9.27171	10.071	9.64477	9.35517	10.0279	9.60315	10.6963	9.28571	9.74477	10.048	9.41688	9.72114	9.34499	9.49365	9.56197	9.72696	9.87479	832.429	-0.229271	0.276192	0.997935
LTF	LTF	484787	-	lactotransferrin	3.70538	6.45014	5.7843	5.91046	7.50675	6.49711	5.67519	7.28436	6.38979	4.85724	4.89651	3.53424	3.26993	4.51123	6.61199	3.4021	6.96541	4.03558	42.3671	-0.987106	0.277203	0.997935
TRAC	TRAC	NA	NA	NA	7.38184	7.87939	5.12979	5.86739	7.02897	5.84107	4.58773	5.11444	6.28791	5.37662	4.89651	3.36431	5.18747	5.71933	5.32568	6.78457	6.0098	5.62055	53.6175	-0.720216	0.27756	0.997935
GBP5	GBP5	490170	-	guanylate binding protein 5	6.21995	5.62482	3.37491	5.60435	6.03962	5.55156	4.04716	3.92179	5.38979	4.95035	4.89651	4.45177	5.40378	6.17681	5.61199	7.53138	4.80671	4.17309	37.0088	0.787561	0.277626	0.997935
C7	C7	489221	-	complement component 7	4.35746	5.76921	6.59408	5.91046	6.74657	6.33583	5.99712	6.08407	6.86109	4.95035	5.38194	4.68624	3.62356	6.71933	5.17759	6.07048	5.70238	4.35751	49.494	-0.631617	0.278025	0.997935
DLA-DRA	DLA-DRA	481731	DLA-DRA1	MHC class II DR alpha chain	15.4845	15.2989	13.8145	14.1639	15.0908	14.4604	13.8677	13.3688	14.9135	14.2693	15.5026	13.4294	14.3027	13.8051	15.1905	14.6188	14.1209	14.4659	22440.1	-0.356747	0.27855	0.997935
SMAD2	SMAD2	480144	-	SMAD family member 2	9.89379	9.87407	10.1505	9.97781	10.1445	10.0037	9.78249	10.1414	9.68357	9.81144	9.84404	9.95957	9.64593	9.66167	9.88848	10.002	10.24	10.9443	1010.26	0.172469	0.278558	0.997935
MYC	MYC	403924	-	v-myc myelocytomatosis viral oncogene homolog (avian)	11.1834	10.9836	11.3327	10.4061	11.3878	10.4884	10.5891	10.831	10.8736	11.005	11.6084	10.718	10.3402	10.5481	10.2349	11.4173	10.6635	10.533	1834.72	-0.334583	0.28203	0.997935
STAT1	STAT1	488449	STAT1|LOC488449	signal transducer and activator of transcription 1-like	11.0254	10.6161	10.2788	10.4812	11.2892	9.79244	9.89948	10.8508	9.45588	9.08734	10.0993	11.0521	10.0166	10.467	10.5456	11.3932	11.199	9.56071	1346.51	0.330295	0.283429	0.997935
MAP3K7	MAP3K7	474996	-	mitogen-activated protein kinase kinase kinase 7	8.52738	8.46788	8.69684	8.81452	8.59601	8.66704	8.72984	8.47784	8.59569	8.67486	8.64987	8.47545	8.59186	8.50499	8.733	8.49561	7.75549	8.66494	377.982	-0.141359	0.28529	0.997935
LOC488947	LOC488947	NA	NA	NA	7.71181	5.54681	5.15627	7.48833	7.78505	4.60403	4.79718	6.70939	3.51532	4.19828	5.60012	4.22229	5.68497	7.4346	6.13806	8.25296	8.58502	3.80112	62.134	0.872964	0.285683	0.997935
FAT1	FAT1	475621	FAT	FAT atypical cadherin 1	4.29034	4.43578	4.07535	6.70564	6.16161	4.38163	4.04716	4.11444	4.88455	4.53531	4.22666	3.88787	3.55943	4.65324	4.42756	4.54894	5.48897	3.71366	23.6412	-0.74801	0.286551	0.997935
CD84	CD84	488641	-	CD84 molecule	6.54188	7.07733	5.441	5.4377	7.52959	5.2561	5.26016	5.48367	6.03888	4.75771	5.43965	4.4087	4.65459	5.80299	5.09741	6.50164	6.31119	4.62055	50.1375	-0.6114	0.287544	0.997935
CDK4	CDK4	481131	-	cyclin-dependent kinase 4	10.9451	11.3383	11.3101	11.5687	11.4816	11.4642	12.0072	11.8774	11.7195	11.9122	11.6865	12.4779	11.6625	11.6787	11.6088	11.1933	12.0722	11.8767	3236.1	0.243186	0.291576	0.997935
CR1L	CR1L	NA	NA	NA	11.9881	11.9366	11.2621	11.3023	11.7037	11.357	10.8772	11.1488	10.5992	11.6525	11.3884	10.6497	11.7533	10.7307	12.2512	10.2583	10.7292	10.2949	2378.33	-0.297269	0.292358	0.997935
IL2RA	IL2RA	403870	CD25|IL-2RA	interleukin 2 receptor_ alpha	10.0452	9.86473	9.03133	8.5269	9.58151	9.8397	8.02236	7.35603	9.94158	10.0444	9.27304	7.77794	9.80391	9.677	9.68581	7.64459	7.47848	5.62055	459.934	-0.61844	0.294043	0.997935
CD34	CD34	415130	-	CD34 molecule	3.98549	4.31549	5.2818	6.07092	5.12208	5.38163	4.44571	4.22992	6.33975	4.47391	4.08915	4.00817	4.55943	5.07951	5.09741	3.98706	4.1878	4.17309	26.2216	-0.796824	0.295193	0.997935
FAS	FAS	486469	-	Fas cell surface death receptor	6.02731	7.36935	6.62283	5.21531	6.72034	6.76246	5.17269	7.90886	6.45392	7.3079	7.25908	6.38668	4.55943	6.17681	6.37752	6.03769	6.83166	7.06238	87.9406	-0.50104	0.2969	0.997935
FCRL2	FCRL2	612038	-	Fc receptor-like 2	5.80491	6.90045	5.91407	7.08978	7.25594	7.56486	5.56501	7.03727	4.73771	5.03781	4.57458	7.0578	5.26993	5.95703	5.87502	3.91667	8.0243	8.53064	74.9857	0.666908	0.298448	0.997935
TP53	TP53	403869	P53	tumor protein p53	10.2698	10.4863	10.4847	10.5441	10.1653	10.4522	10.3821	10.2072	10.5125	10.2813	10.243	10.5109	10.4987	10.433	10.3637	9.13778	9.39865	9.53383	1190.16	-0.291232	0.298544	0.997935
CD37	CD37	484382	-	CD37 molecule	11.2479	10.9109	10.5234	10.3776	10.6758	10.9933	10.3359	10.578	10.3482	10.1253	10.7785	10.8602	10.5221	10.5351	10.8253	9.84504	10.1143	9.67366	1463.31	-0.260839	0.299589	0.997935
RORA	RORA	478328	-	RAR-related orphan receptor A	5.8753	6.05871	4.89847	5.18055	4.85905	5.44053	4.28817	4.81488	5.78834	5.3079	4.89651	3.75663	4.68497	5.26795	5.13806	4.91667	5.0243	4.66785	33.0837	-0.564498	0.300093	0.997935
IDH2	IDH2	479043	-	isocitrate dehydrogenase 2 (NADP+)_ mitochondrial	9.79587	9.70781	10.566	10.0626	9.95638	10.0763	10.0389	10.4098	9.96928	9.9262	9.44671	10.2757	9.64497	9.95474	9.94827	11.5369	10.3163	9.88233	1085.52	0.339765	0.304606	0.997935
CDK1	CDK1	488997	CDC2	cyclin-dependent kinase 1	8.71181	8.87673	9.4703	9.98664	9.38261	10.0195	10.2934	10.2919	9.4926	9.55212	9.29275	10.5461	9.54087	9.92354	9.35184	9.39565	10.6236	10.6794	858.803	0.455782	0.305873	0.997935
DLA-79	DLA-79	483594	-	MHC class Ib	9.88671	8.84992	7.12979	7.71174	9.11455	7.36653	7.58773	7.7044	8.17353	6.69182	8.95952	5.97902	6.97652	6.56013	9.78991	9.59615	9.33027	9.78913	289.543	0.550063	0.308064	0.997935
MYD88	MYD88	477024	-	myeloid differentiation primary response 88	11.5504	10.9448	11.2788	11.1014	11.4445	10.819	10.7745	11.1738	10.6325	10.0151	10.9755	11.5156	10.8142	11.2831	11.0569	11.3546	11.7363	10.5089	2126.77	0.207383	0.310761	0.997935
TNKS2	TNKS2	477767	-	tankyrase_ TRF1-interacting ankyrin-related ADP-ribose polymerase 2	9.27523	9.18853	8.77792	8.71478	8.97453	8.75087	8.6101	8.92179	8.8522	8.82072	8.96444	8.67946	8.8211	8.62766	8.9905	8.78704	8.61167	8.6115	455.79	-0.169204	0.311779	0.997935
PTEN	PTEN	403832	MMAC1	phosphatase and tensin homolog	10.8874	10.1907	9.78324	10.3514	10.8132	10.628	10.1423	10.3632	10.5163	10.4342	10.6749	6.71304	10.4788	10.3204	10.8144	10.2131	10.1211	10.2538	1180.78	-0.284921	0.313922	0.997935
CXCL10	CXCL10	478432	-	chemokine (C-X-C motif) ligand 10	7.47545	7.52664	6.39728	6.93152	9.75467	5.55156	5.14232	10.3536	5.51532	3.75771	6.07101	8.20351	4.82792	8.69216	7.89294	11.9051	10.0573	4.23722	151.011	1.52352	0.314431	0.997935
LY96	LY96	610524	-	lymphocyte antigen 96	8.46408	7.6121	8.58192	8.783	8.53712	8.68541	8.43322	8.35284	7.18775	8.35974	7.88617	9.06821	8.17949	8.93865	7.08707	8.87552	8.48374	8.69665	325.192	0.271084	0.316158	0.997935
IRAK4	IRAK4	486601	-	interleukin-1 receptor-associated kinase 4	8.34511	8.41763	7.9295	7.45235	8.34876	8.10955	7.67519	7.93887	7.90764	7.45815	8.44671	8.06821	7.80044	8.04126	8.32568	8.02937	8.25081	8.94007	271.069	0.220432	0.317753	0.997935
SELL	SELL	480080	-	selectin L	12.8122	12.3558	12.8594	12.6007	11.8241	12.3307	12.916	13.2213	12.3421	12.6412	13.0801	11.5035	12.7823	12.215	10.9165	12.599	12.5107	13.0418	5693.65	-0.311767	0.318583	0.997935
NOTCH1	NOTCH1	480676	-	notch 1	3.70538	5.59928	4.18226	5.18055	5.47572	5.70356	5.44571	4.48367	5.90764	6.12028	5.46767	5.49359	6.16609	5.23821	4.13806	5.26717	7.45191	5.80112	41.6235	0.790334	0.320698	0.997935
PIK3CG	PIK3CG	483266	-	phosphatidylinositol-4_5-bisphosphate 3-kinase_ catalytic subunit gamma	6.7182	7.33108	5.15627	6.63035	6.42789	6.94642	5.36909	4.65876	5.93036	5.65079	6.84404	5.84004	6.45755	7.11268	7.32568	6.77466	5.93504	6.34301	78.9509	0.32879	0.320763	0.997935
IFI35	IFI35	490954	-	interferon-induced protein 35	8.6157	8.18424	7.75429	8.40419	8.19533	7.68541	7.19506	7.93462	7.35662	6.86921	7.72723	8.47283	7.85489	8.42143	7.92813	8.50164	8.90988	7.00828	246.51	0.383523	0.322444	0.997935
JAK3	JAK3	610004	-	Janus kinase 3	10.3707	10.4466	9.99696	10.0337	10.3152	9.86813	9.47951	8.45725	9.50967	9.3682	9.24296	10.0956	9.62356	9.89642	10.467	10.2733	10.0034	10.0333	929.354	0.24499	0.322819	0.997935
LAMP1	LAMP1	476995	-	lysosomal-associated membrane protein 1	11.2501	11.1637	11.4567	11.2819	11.5352	11.5327	11.694	11.0898	11.4272	11.0912	10.7602	10.7663	11.2383	11.3358	11.3426	11.5306	11.0089	10.6729	2405.49	-0.162259	0.323051	0.997935
LY9	LY9	488643	-	lymphocyte antigen 9	8.52008	8.71674	8.87276	8.78878	8.48743	8.38163	7.92312	8.40906	8.21113	8.24956	8.58421	7.6217	8.34793	8.43132	8.74292	8.74195	8.01707	8.17309	338.06	-0.14725	0.324567	0.997935
C1QB	C1QB	487381	-	complement component 1_ q subcomponent_ B chain	7.24675	7.69882	7.67869	7.64317	8.74006	6.97658	7.09553	7.80094	7.44606	6.6646	6.38194	8.59553	6.85489	7.92937	7.9905	9.04183	8.5123	6.53383	194.246	0.648336	0.324747	0.997935
GZMA	GZMA	487207	-	granzyme A (granzyme 1_ cytotoxic T-lymphocyte-associated serine esterase 3)	4.59846	4.49237	4.83434	4.91046	6.34448	4.60403	4.39509	4.6994	4.78834	4.80833	4.93715	4.97902	3.90736	5.0108	5.01253	7.20946	4.96541	5.17309	31.596	0.811906	0.326639	0.997935
IL2RB	IL2RB	403439	-	interleukin 2 receptor_ beta	6.95331	7.06805	5.2078	5.55091	5.81014	5.38163	4.44571	4.73893	4.88455	4.75771	5.29079	4.2712	5.32882	5.26795	5.32568	5.52548	6.0243	3.80112	39.7534	-0.583454	0.326929	0.997935
CCL14	CCL14	480603	-	chemokine (C-C motif) ligand 14	4.29034	4.37689	4.4193	6.66848	4.12208	4.55156	3.75766	4.05304	4.68524	4.27228	4.01515	4.72186	3.55943	4.60744	4.87502	3.29519	3.28734	3.52101	19.4566	-0.940499	0.330735	0.997935
HCK	HCK	485828	-	hemopoietic cell kinase	4.75601	5.34651	5.85064	6.72988	5.95216	4.65465	4.54193	8.19836	5.93036	4.53531	8.63141	6.55413	4.34793	4.69764	5.05559	5.76467	5.70238	7.31357	56.0664	-0.767248	0.330867	0.997935
CD47	CD47	478552	-	CD47 molecule	11.3874	11.6484	11.9056	12.1427	11.6839	11.6084	11.6639	12.2777	11.1532	11.4492	11.5313	11.3247	11.4253	11.4456	11.5554	11.3488	12.0123	11.7273	3163.43	-0.144468	0.332078	0.997935
MCAM	MCAM	489368	-	melanoma cell adhesion molecule	4.80491	4.43578	4.66031	6.46685	5.30971	5.0446	4.49462	4.61694	5.86109	4.90455	4.62521	4.22229	3.62356	4.8627	4.72302	4.17971	5.1878	4.75805	28.2701	-0.756388	0.332505	0.997935
TNFSF13B	TNFSF13B	485545	-	tumor necrosis factor (ligand) superfamily_ member 13b	6.7182	6.45014	6.19509	6.72988	7.57421	5.49711	6.58773	6.61694	6.03888	5.70524	6.29079	5.38668	5.49232	7.47979	6.15796	7.92566	8.16508	4.03558	83.9533	0.532833	0.338937	0.997935
CD1C	CD1C	488609	-	CD1c molecule	7.29034	5.28378	5.2818	8.39285	6.73352	6.51092	8.14232	8.05304	6.82518	8.12028	5.35219	5.7737	7.79697	7.16894	6.91065	6.97845	7.80251	9.59017	138.288	0.616475	0.339125	0.997935
IL1RAP	IL1RAP	488126	-	interleukin 1 receptor accessory protein	5.29034	5.40664	5.56473	6.42291	6.47572	5.1186	5.42062	6.65876	5.25229	4.59421	5.05263	5.68624	5.57574	5.97517	6.30798	6.52548	6.26309	5.92311	53.8469	0.452881	0.341182	0.997935
SOCS1	SOCS1	490006	-	suppressor of cytokine signaling 1	6.52738	6.85801	7.15627	6.34656	8.41568	6.42603	5.014	6.74865	5.25229	4.53531	5.60012	6.35299	5.75821	6.47342	6.47593	8.25296	7.03866	8.20551	92.0491	0.624541	0.341768	0.997935
HRAS	HRAS	403735	H-RAS	v-Ha-ras Harvey rat sarcoma viral oncogene homolog	7.25558	7.78061	7.57948	7.89446	7.86505	7.91041	7.48255	7.73405	8.15436	7.67827	7.84404	8.25609	7.30457	7.70309	7.34317	6.72403	7.38607	7.53383	198.774	-0.235417	0.344569	0.997935
MKI67	MKI67	100686578	-	antigen identified by monoclonal antibody Ki-67	9.16715	9.68219	9.63583	10.1336	10.0169	10.0947	10.1528	10.0696	9.44211	9.95598	8.72433	10.3587	9.44097	9.90117	9.63347	7.99135	11.407	10.292	881.201	0.365387	0.348991	0.997935
CCRL2	CCRL2	484788	CCRL2|LOC484788	chemokine (C-C motif) receptor-like 2-like	6.12684	5.72266	5.30564	5.70564	5.56687	6.13652	6.11129	5.33683	5.38979	5.4422	5.85469	5.55413	5.57574	6.0108	4.87502	5.32267	6.70238	6.93282	54.1761	0.373904	0.350038	0.997935
MAP2K4	MAP2K4	489508	-	mitogen-activated protein kinase kinase 4	7.38988	7.6121	7.58436	7.09912	7.60321	7.69149	7.06346	7.06086	7.61686	7.65079	7.38194	7.48843	7.69619	7.47979	7.67549	7.47126	7.44114	7.46854	177.396	0.0984784	0.35558	0.997935
APP	APP	403407	ABPP	amyloid beta (A4) precursor protein	7.13643	6.76921	7.14969	7.82862	8.62104	7.1186	7.07155	7.52383	7.78834	6.65079	6.41108	9.54919	6.1444	7.04556	7.26275	7.62265	7.67507	6.4279	160.012	0.446566	0.355765	0.997935
LGALS1	LGALS1	610276	-	lectin_ galactoside-binding_ soluble_ 1	8.06293	9.09113	8.60373	9.58122	9.49325	8.42238	8.90966	9.72792	9.05706	8.65771	9.73733	10.8191	7.47504	9.10239	8.25815	8.77714	9.49809	10.4884	547.961	0.484179	0.357332	0.997935
IRF5	IRF5	482264	-	interferon regulatory factor 5	8.95331	9.09113	8.49125	9.11071	8.46786	8.32415	9.06953	9.13496	8.63772	8.7769	8.73012	8.2254	8.49232	8.64193	9.33008	9.63092	9.53779	9.0952	469.348	0.261641	0.358154	0.997935
CD80	CD80	403765	-	CD80 molecule	6.67938	6.53339	6.16932	6.95228	6.78505	5.92595	5.6101	7.18053	6.38979	5.37662	5.69796	5.61224	5.93289	6.17681	5.94541	6.30899	6.52	5.03558	71.3751	-0.434295	0.360098	0.997935
IFIT2	IFIT2	479183	-	interferon-induced protein with tetratricopeptide repeats 2	8.12203	6.46435	5.7843	7.47405	8.13207	4.55156	5.69626	7.20896	4.51532	4.75771	5.74451	4.36431	6.26993	7.0108	6.69605	8.52844	8.76415	4.92311	83.826	0.657309	0.362749	0.997935
CD48	CD48	488642	-	CD48 molecule	10.0705	10.3684	10.6563	10.6559	10.4698	10.5373	10.8309	10.5046	10.5939	10.2745	10.5906	9.9256	10.2855	10.5244	10.8152	10.4205	9.97477	10.2826	1381.76	-0.170644	0.363331	0.997935
S100A12	S100A12	100683919	-	S100 calcium binding protein A12	5.18343	8.48192	6.55482	8.54067	7.40337	7.77395	6.11129	6.90452	6.53027	7.19828	6.78959	8.45707	4.00689	5.95703	6.09741	4.11831	5.0243	6.45512	92.5833	-0.888102	0.365354	0.997935
CDKN2C	CDKN2C	475359	-	cyclin-dependent kinase inhibitor 2C (p18_ inhibits CDK4)	7.25558	7.15825	5.441	6.71781	7.06068	7.28049	8.16516	7.18053	9.60631	6.69182	7.06185	4.88787	6.95175	5.67561	7.82611	6.76467	8.99883	10.0679	153.941	0.643725	0.366194	0.997935
CTSS	CTSS	403400	-	cathepsin S	10.7868	10.5258	11.0411	10.7873	11.44	11.0907	10.6376	11.3987	10.5588	10.3002	10.8427	10.8632	10.3866	11.2274	10.602	12.3875	11.3584	10.6895	1964.9	0.333274	0.366682	0.997935
IKBKG	IKBKG	612576	-	inhibitor of kappa light polypeptide gene enhancer in B-cells_ kinase gamma	7.12684	7.23487	6.90629	7.09912	7.15183	7.0728	6.50659	6.7774	6.75054	6.80833	6.66204	6.82374	7.00087	7.0108	6.89887	7.2458	7.08781	7.29108	125.345	0.146279	0.371261	0.997935
BTLA	BTLA	487975	-	B and T lymphocyte associated	9.13643	9.24725	8.76077	8.57454	8.67667	9.08899	8.35591	9.23684	8.46563	8.48951	9.10262	8.77582	8.34318	8.35021	9.47988	8.55185	8.61885	7.97104	426.02	-0.211959	0.372049	0.997935
HSD11B1	HSD11B1	449023	-	hydroxysteroid (11-beta) dehydrogenase 1	5.18343	3.79193	4.98962	4.99292	6.47572	4.44053	6.04716	5.81488	4.83725	3.27228	4.57458	4.22229	3.49232	6.32567	5.77549	6.10254	6.45726	5.75805	35.307	0.693629	0.375786	0.997935
CASP8	CASP8	488473	-	caspase 8_ apoptosis-related cysteine peptidase	7.67938	7.60571	7.87873	7.36215	7.5144	7.50403	7.14232	7.2019	7.29668	7.17917	7.43256	6.9112	7.20853	7.2457	7.36045	6.8042	7.49939	7.7958	165.181	-0.159042	0.376629	0.997935
IL15RA	IL15RA	487141	-	interleukin 15 receptor_ alpha	4.75601	5.03985	4.2818	5.4377	5.92944	5.00612	5.014	4.43637	4.78834	5.07963	5.01515	4.61224	4.74386	5.35368	5.66857	6.54894	4.5899	3.80112	32.1268	0.390156	0.378128	0.997935
RELB	RELB	484454	-	v-rel avian reticuloendotheliosis viral oncogene homolog B	7.24675	7.46435	7.08915	6.95228	7.22828	6.66704	6.17269	6.7193	6.86109	6.52021	6.98639	6.98636	6.65459	6.40813	7.41108	7.3563	7.2322	7.53383	125.511	0.218018	0.378204	0.997935
TRBC	TRBC	NA	NA	NA	10.3839	10.6638	7.90238	8.13133	9.83938	8.11408	6.54193	7.25058	8.8038	7.21714	7.73877	6.55413	8.12791	7.92003	9.76417	9.14742	8.49679	5.54655	300.293	-0.574257	0.38069	0.997935
SERPING1	SERPING1	475966	-	serpin peptidase inhibitor_ clade G (C1 inhibitor)_ member 1	6.7182	6.94167	7.97853	8.06617	10.2752	6.77395	7.90514	8.48367	8.00717	5.40978	7.15954	6.85616	5.77243	9.71259	7.128	10.214	9.38607	7.32099	220.38	0.689222	0.380833	0.997935
LOC100856270	LOC100856270	NA	NA	NA	6.04777	6.05871	5.74995	5.88908	5.16161	5.2561	5.26016	6.638	4.78834	4.95035	5.62521	6.02252	4.1444	4.93865	4.61199	5.66084	6.7203	7.59017	49.0932	0.548288	0.382666	0.997935
CD28	CD28	403646	-	CD28 molecule	6.16481	6.47843	4.23289	4.57788	5.03962	4.0446	3.17269	3.52948	4.93036	3.85724	4.52211	2.82374	3.85489	4.4606	3.55309	5.0866	4.50973	7.60847	23.9243	0.716994	0.385778	0.997935
IL2	IL2	403989	-	interleukin 2	7.69244	7.67457	7.20146	7.34656	7.8348	7.38163	7.03894	7.33683	7.26127	7.16952	7.41108	7.17809	7.03074	6.99309	7.45998	7.37611	7.44654	7.44836	163.031	-0.121464	0.392388	0.997935
DOK1	DOK1	483100	-	docking protein 1_ 62kDa (downstream of tyrosine kinase 1)	8.19723	7.87407	8.36926	7.88908	8.05545	8.2602	7.65382	7.8195	8.27021	7.86921	8.19349	8.07512	7.85155	7.63624	8.06089	8.46511	8.74895	8.53064	274.586	0.19717	0.39313	0.997935
GATA3	GATA3	487134	-	GATA binding protein 3	5.25558	5.43578	3.37491	4.91046	5.27409	4.44053	4.11129	4.05304	4.68524	3.75771	4.22666	3.17167	4.3854	4.04556	5.55309	3.68221	4.08089	3.17309	19.8637	-0.558978	0.393725	0.997935
TLR3	TLR3	482905	-	toll-like receptor 3	5.51273	6.62482	4.12979	8.09446	6.81014	7.98155	8.09948	7.15153	6.05964	6.53531	6.41108	7.57863	5.68497	7.64193	5.64056	3.84267	5.738	5.44158	83.7324	-0.665602	0.394	0.997935
PDGFC	PDGFC	482666	-	platelet derived growth factor C	5.78067	5.57329	5.58436	6.56446	7.37842	6.13652	5.73748	5.93887	6.35662	5.37662	5.99604	5.36431	5.1444	5.8627	5.85077	5.63914	6.88824	5.62055	61.0945	-0.297738	0.395131	0.997935
C1R	C1R	477707	-	complement component 1_ r subcomponent	6.04777	6.58634	7.13646	6.77719	8.04492	6.45488	6.92758	7.50102	7.52281	5.07963	6.10708	6.36431	5.07728	8.20014	7.15796	8.07856	8.2165	5.54655	113.278	0.481718	0.396107	0.997935
CYLD	CYLD	611649	-	cylindromatosis (turban tumor syndrome)	10.0654	10.0231	10.0349	9.70104	10.0436	9.87215	9.31735	9.72423	9.8038	9.88404	10.0699	9.4223	9.90897	9.77219	10.0302	10.0654	9.13366	9.57164	892.952	-0.147822	0.400417	0.997935
TRIB1	TRIB1	482039	-	tribbles homolog 1 (Drosophila)	7.79284	7.64991	8.42203	7.25762	8.94084	7.86276	7.71701	7.8241	7.91335	7.88109	9.02932	6.92655	7.28488	7.52361	8.39858	8.52844	7.56036	8.16487	243.295	-0.255845	0.403118	0.997935
CD9	CD9	611695	-	CD9 molecule	3.98549	5.51985	4.62283	6.66848	5.03962	4.44053	3.90966	4.52948	6.01782	4.47391	4.41108	4.53424	4.26993	4.82317	4.92233	3.29519	3.77277	3.71366	24.392	-1.08904	0.409507	0.997935
LOC481722	LOC481722	NA	NA	NA	6.40582	7.03033	6.9295	7.03245	8.58515	6.53814	7.02236	7.28436	6.84922	5.88109	6.93715	6.50386	6.19803	7.62479	6.9905	8.21313	8.88029	5.10597	128.06	0.445157	0.411074	0.997935
LOC490356	LOC490356	490356	XCL1|XCL2	cytokine SCM-1 beta-like	4.70538	5.00138	4.89847	4.68097	5.81014	4.9666	4.83566	4.43637	4.83725	4.99474	4.35219	4.06475	4.42193	5.2971	5.05559	6.37611	5.35773	4.17309	29.9324	0.431811	0.41147	0.997935
PRKCD	PRKCD	494005	-	protein kinase C_ delta	10.2132	9.73004	9.96175	10.7537	10.4787	10.4788	10.5103	10.055	9.73932	10.3405	10.1335	10.3287	9.36327	10.268	10.0884	10.7858	10.6496	11.0563	1238.31	0.197503	0.413565	0.997935
STAT6	STAT6	100142679	-	signal transducer and activator of transcription 6_ interleukin-4 induced	10.4078	10.541	10.4028	10.5737	10.5268	10.4387	10.6923	10.64	10.4192	10.54	10.9176	10.5254	10.3088	10.4338	10.2443	10.2777	10.7091	10.8647	1474.25	-0.0637999	0.415695	0.997935
CIITA	CIITA	490008	-	class II_ major histocompatibility complex_ transactivator	9.58627	9.64055	9.26821	8.56446	9.90781	8.64842	7.8685	8.69689	9.21345	8.67145	10.2937	7.45177	8.50939	7.85782	9.95682	9.45428	8.67966	9.38431	505.219	-0.295456	0.418086	0.997935
ICAM3	ICAM3	100683931	-	intercellular adhesion molecule 3	9.02473	9.46612	8.7843	8.6109	8.24218	8.91041	8.13076	8.44536	9.25229	8.39329	9.04102	8.14895	8.78475	7.44766	9.58652	8.2241	7.72474	8.95445	393.63	-0.235568	0.424322	0.997935
JAK1	JAK1	442952	-	Janus kinase 1	11.2844	11.6149	11.4913	11.366	11.4674	11.1152	10.8533	11.6442	10.8831	11.068	11.1819	10.3017	10.3744	11.0967	11.4545	11.3068	11.2779	11.7346	2344.97	-0.134099	0.428684	0.997935
LY86	LY86	478712	-	lymphocyte antigen 86	9.38385	9.16479	8.61808	9.58288	9.59421	10.1542	9.71701	9.96619	9.08518	8.93334	9.40928	8.99912	9.41402	9.58546	9.43166	8.99135	9.16998	9.22541	655.75	-0.207415	0.430448	0.997935
RELA	RELA	483729	-	v-rel reticuloendotheliosis viral oncogene homolog A (avian)	9.72933	9.56836	9.23133	8.91839	9.24448	9.23754	8.89607	9.29435	9.0877	9.10264	8.99604	9.1571	9.33122	8.88206	9.24658	9.41811	9.5838	9.57008	608.761	0.103138	0.431131	0.997935
TOX	TOX	486964	-	thymocyte selection-associated high mobility group box	6.93145	5.96185	4.66031	5.34656	6.23756	5.15422	4.67519	4.7774	5.60278	4.65079	4.89651	4.94927	4.59186	5.2971	5.58284	5.89853	4.77277	4.84294	38.5412	-0.397554	0.432288	0.997935
HIF1A	HIF1A	480348	-	hypoxia inducible factor 1_ alpha subunit (basic helix-loop-helix transcription factor)	10.5491	10.1473	10.2038	10.0263	10.8348	10.0959	9.77632	10.6652	9.75372	9.67827	10.1787	10.3127	9.70456	9.84554	10.6335	10.7104	10.6008	10.5097	1205	0.158667	0.433806	0.997935
LOC100049001	LOC100049001	100049001	-	tryptase	3.98549	5.28378	4.01876	5.4377	5.27409	5.2561	4.79718	4.88703	5.6308	5.27228	5.41108	4.17167	5.30946	4.40813	5.01253	4.84267	4.66585	4.4141	29.7179	-0.445955	0.434179	0.997935
CTLA4	CTLA4	403696	CD152	cytotoxic T-lymphocyte-associated protein 4	5.96411	6.16697	3.76722	5.07092	4.75951	4.88413	4.34262	4.52948	5.35662	4.95035	4.62521	3.82374	4.68497	5.04556	4.61199	5.26717	5.13534	3.52101	27.9726	-0.486484	0.436982	0.997935
CALHM6	CALHM6	NA	NA	NA	9.10748	9.23072	8.14309	9.02756	8.53712	9.24788	8.90288	8.88923	8.71172	8.34267	9.1466	8.93606	8.69433	8.52052	9.43574	9.54894	9.33027	9.34847	494.584	0.28513	0.437244	0.997935
PIN1	PIN1	484963	-	peptidylprolyl cis/trans isomerase_ NIMA-interacting 1	8.50535	8.52324	8.89454	8.68718	8.69025	8.79102	8.93424	8.56565	8.58857	8.62631	8.66204	9.0473	8.44873	8.61325	8.58652	8.98276	8.95788	8.87353	421.977	0.124676	0.43766	0.997935
CCR7	CCR7	491011	-	chemokine (C-C motif) receptor 7	10.7078	10.2697	11.0011	9.21531	11.2848	10.1242	9.5693	8.34646	9.21113	9.81763	10.5874	9.8309	9.69992	9.40311	9.97095	10.7883	7.64723	10.4063	943.776	-0.325326	0.437791	0.997935
CDKN1A	CDKN1A	474890	-	cyclin-dependent kinase inhibitor 1A (p21_ Cip1)	5.14595	5.03985	4.95987	4.86739	5.75951	5.9865	4.67519	5.2019	5.25229	5.70524	4.35219	4.45177	3.55943	4.35368	4.87502	5.68221	5.60927	3.88358	31.222	-0.514384	0.439231	0.997935
VEGFC	VEGFC	482932	-	vascular endothelial growth factor C	5.02731	5.18424	4.83434	5.52343	6.6526	5.4691	5.58773	4.7774	5.90764	4.53531	5.54859	3.36431	4.77243	5.2971	5.55309	5.61711	5.96541	3.71366	36.3793	-0.389307	0.44068	0.997935
LCK	LCK	478151	-	lymphocyte-specific protein tyrosine kinase	8.95059	8.92378	6.4193	6.26594	8.3141	6.65465	6.90966	5.83326	7.99105	7.90455	6.15954	6.30682	9.43651	6.51123	7.90477	7.43395	7.25081	8.78512	173.884	0.371219	0.443477	0.997935
ANXA1	ANXA1	476322	-	annexin A1	7.63273	8.08655	7.10962	8.72386	7.58878	8.0728	6.24594	6.60629	7.87287	8.19828	6.30638	9.34873	7.12791	9.37946	6.32568	7.58343	7.11516	6.45512	186.536	0.461523	0.449023	0.997935
KLRG1	KLRG1	611464	-	killer cell lectin-like receptor subfamily G_ member 1	4.98549	5.28378	4.46237	4.82299	5.6526	4.65465	4.17269	5.02133	3.83725	4.80833	4.52211	4.36431	4.22929	4.2971	3.87502	5.47739	4.13534	4.29862	24.3456	-0.419714	0.450144	0.997935
MRC1	MRC1	487114	MRC1L1	mannose receptor_ C type 1	4.59846	3.69882	4.23289	5.03245	4.81014	4.75087	4.67519	4.52948	5.45392	4.34267	3.93715	4.4087	2.55943	4.65324	4.36045	4.50164	4.0243	4.46854	20.9811	-0.4837	0.450765	0.997935
CD8A	CD8A	403157	-	CD8a molecule	4.85222	5.98175	4.07535	4.82299	7.52959	4.9666	3.39509	3.8514	4.78834	3.85724	4.22666	3.82374	3.90736	4.4606	4.29006	6.11831	5.10837	4.17309	25.6231	-0.659125	0.454357	0.997935
JAK2	JAK2	484185	-	Janus kinase 2	9.42745	9.39741	9.24527	9.23662	9.46193	8.85737	8.84747	9.21247	8.92188	9.24497	9.10708	8.25609	8.91378	8.81059	9.23959	9.74449	9.14532	8.83778	551.026	-0.137621	0.454565	0.997935
OAS2	OAS2	611051	-	2'-5'-oligoadenylate synthetase 2_ 69/71kDa	10.8376	9.9225	10.3167	10.7419	10.7087	7.05406	8.12689	10.5601	6.23414	5.73171	8.82251	9.31414	8.22929	10.1178	9.17515	11.5933	11.4722	8.54971	632.983	0.499765	0.456504	0.997935
TERT	TERT	403412	-	telomerase reverse transcriptase	5.96411	6.69882	6.6323	7.0614	6.70705	6.2724	7.27423	5.7583	6.80072	7.46605	6.95705	6.2098	6.94549	7.12898	6.29006	6.98706	5.28734	5.66785	94.4587	-0.2874	0.456802	0.997935
CXCL16	CXCL16	607514	-	chemokine (C-X-C motif) ligand 16	7.30741	7.21819	7.80117	7.26594	7.79136	6.75087	7.68576	8.48076	7.57421	6.85724	6.88617	7.86416	7.01887	7.32567	7.61918	7.92566	7.91572	8.41756	186.008	0.301732	0.459353	0.997935
SIGLEC1	SIGLEC1	485794	-	sialic acid binding Ig-like lectin 1_ sialoadhesin	4.48299	4.79193	3.18226	4.72988	5.03962	3.88413	4.28817	4.38746	4.10028	3.27228	4.01515	5.06475	2.80044	5.17681	4.61199	4.63914	4.99516	3.52101	19.3849	0.601003	0.45968	0.997935
MGMT	MGMT	442978	-	O-6-methylguanine-DNA methyltransferase	5.32429	5.37689	5.48343	4.46685	5.59601	5.70356	5.63212	4.22992	5.813	5.92763	5.35219	5.1972	5.89442	5.4606	5.58284	4.11831	4.738	3.4141	36.352	-0.340104	0.462826	0.997935
IFNGR1	IFNGR1	476216	-	interferon gamma receptor 1	9.919	9.80734	9.61451	9.95228	9.80547	10.2499	10.0945	10.1607	10.0098	9.70189	9.99364	10.4425	10.0787	10.3467	9.3902	9.56916	9.84805	10.362	998.55	0.108326	0.462897	0.997935
PAX5	PAX5	612021	-	paired box 5	9.871	10.3532	9.67755	10.7224	10.0169	9.25405	9.45192	9.67922	10.114	9.76413	10.0032	9.53549	9.86321	9.31502	9.97376	9.17783	10.1966	9.32837	887.945	-0.284524	0.464388	0.997935
IFIH1	IFIH1	488371	-	interferon induced with helicase C domain 1	9.54008	9.12508	8.4383	9.70104	10.292	7.75667	8.3526	9.72792	7.42221	6.80833	8.06185	9.10578	7.69992	9.54958	8.78831	9.70065	10.7147	7.43475	442.64	0.368025	0.465746	0.997935
ATM	ATM	479450	-	ataxia telangiectasia mutated	8.79587	9.10481	8.32035	8.80313	9.15428	8.63587	8.09948	9.0783	8.73126	8.88699	8.77565	7.95302	9.01588	8.89404	8.78831	8.43395	8.26614	8.38961	408.366	-0.218019	0.469609	0.997935
LOC477699	LOC477699	NA	NA	NA	4.54188	7.46435	7.66031	6.56446	7.60321	5.77395	7.28122	7.41822	7.60278	4.53531	5.97668	7.88001	3.62356	8.44441	6.25353	8.9346	6.34623	4.71366	96.3298	0.607466	0.476242	0.997935
TP63	TP63	488125	TP73L	tumor protein p63	6.61227	6.20132	6.75861	5.99292	7.79136	2.79667	4.94528	4.92179	4.17828	3.85724	6.50869	6.44113	1.68497	4.8627	5.25353	3.29519	5.66585	6.75805	38.0925	-0.627718	0.47686	0.997935
C1S	C1S	486714	-	complement component 1_ s subcomponent	6.93145	7.41398	7.55978	7.96255	9.01555	7.29652	7.54773	8.19481	8.14953	6.23575	7.27502	7.04379	6.22929	8.83812	7.89294	8.47739	9.17324	6.49502	201.105	0.355077	0.479089	0.997935
LOC100686511	LOC100686511	NA	NA	NA	4.70538	4.31549	4.3291	4.21531	4.41159	4.49711	4.90966	4.8514	4.83725	4.70524	4.15954	5.09223	4.30946	4.74071	4.42756	5.29519	4.62838	4.35751	24.2404	0.375952	0.480217	0.997935
IGHM	IGHM	NA	NA	NA	15.1031	15.7351	6.52465	7.12677	15.2108	14.9077	6.84512	5.93887	14.3348	15.2546	14.4739	7.02965	7.79	8.21549	14.7778	7.20946	14.1517	15.3812	2788.05	-1.28326	0.485788	0.997935
DLA-DQA1	DLA-DQA1	474861	DLA-DQA|dqa 7	major histocompatibility complex_ class II_ DQ alpha 1	14.4147	13.7696	13.1676	13.1501	14.1656	12.4256	12.7908	12.4835	13.7539	12.5788	13.8567	12.4666	12.6721	12.6681	14.3822	12.998	12.2928	13.6815	9453.06	-0.267345	0.487917	0.997935
IGHG	IGHG	NA	NA	NA	7.61227	10.2858	7.45706	9.07092	6.29201	6.86276	5.89151	7.92179	9.36499	6.17917	6.12478	7.69523	6.59985	10.1361	7.61199	10.1684	8.30229	7.08869	225.151	0.572805	0.489845	0.997935
MAF	MAF	100855607	-	v-maf avian musculoaponeurotic fibrosarcoma oncogene homolog	6.40582	6.84721	5.39728	5.95228	6.21894	5.72741	5.14232	5.2019	6.84922	4.80833	5.89651	5.45177	5.26993	5.4606	6.09741	6.2241	5.75549	4.52101	53.2557	-0.404219	0.49395	0.997935
THY1	THY1	489365	-	Thy-1 cell surface antigen	8.44106	8.21399	6.62283	8.75668	7.9237	8.15422	9.06751	6.49526	7.55971	8.7119	6.10708	8.83395	6.34793	8.95245	7.24426	7.37611	6.7983	6.40016	203.243	-0.312566	0.494814	0.997935
IGF2R	IGF2R	484067	-	insulin-like growth factor 2 receptor	7.92039	8.33108	7.62757	7.42291	8.41568	7.8947	7.32244	6.72915	8.02839	7.92189	7.37456	7.6217	7.93605	8.4148	8.78512	7.99135	7.0243	6.93282	216.891	0.164679	0.49501	0.997935
EGR1	EGR1	481528	-	early growth response 1	6.06795	6.37689	5.01876	5.97274	6.59601	5.08207	6.43322	4.52948	6.3733	6.32539	5.69796	4.88787	6.39462	5.65324	5.74949	5.82356	5.42484	5.75805	55.2143	-0.277073	0.495464	0.997935
SPIB	SPIB	100688036	-	Spi-B transcription factor (Spi-1/PU.1 related)	9.09524	9.73297	8.63465	9.35632	9.20009	9.34934	9.22436	9.12006	9.20415	9.25869	9.38378	9.28466	8.78825	9.12085	9.32128	8.82837	9.45057	8.15245	563.873	-0.207665	0.49775	0.997935
LTB	LTB	481712	-	lymphotoxin beta (TNF superfamily_ member 3)	7.38988	7.74612	5.64169	7.02267	7.45995	8.23546	7.46425	6.15883	7.93598	7.31667	7.58741	6.05081	6.98265	6.23821	7.92233	6.67156	7.50973	7.46854	142.588	-0.310303	0.500883	0.997935
ALCAM	ALCAM	478550	-	activated leukocyte cell adhesion molecule	4.59846	4.54681	4.80117	5.52343	5.6526	5.0446	4.75766	5.02133	5.54507	4.47391	4.29079	4.4087	3.62356	5.0108	5.21606	5.68221	6.0243	5.62055	31.8059	0.39832	0.505013	0.997935
CHEK2	CHEK2	486338	-	checkpoint kinase 2	7.49794	7.22655	7.50933	7.56446	7.74657	7.16299	7.32244	7.93462	7.91335	7.86324	7.08915	7.40323	8.23955	7.90591	7.77549	8.07856	7.93887	8.29862	206.905	0.445874	0.507117	0.997935
TNF	TNF	403922	TNFA|cTNF	tumor necrosis factor	8.13643	8.51302	7.6323	8.56446	7.74657	8.66395	7.91865	8.06475	8.02311	7.84517	8.51206	7.89959	8.35503	7.68115	7.53799	7.07048	8.59234	7.93766	262.941	-0.24653	0.508334	0.997935
NOD1	NOD1	482382	-	nucleotide-binding oligomerization domain containing 1	5.98549	6.34651	7.01153	6.19803	5.97453	6.22294	5.69626	7.50102	6.03888	5.70524	6.36714	6.89569	5.24975	7.48613	7.01253	6.88937	5.16181	5.75805	79.1	0.247634	0.510288	0.997935
CD79B	CD79B	609449	-	CD79b molecule_ immunoglobulin-associated beta	10.3	10.7563	9.74341	10.0602	10.2763	10.1793	9.71185	10.1895	10.2261	9.83605	10.7516	9.52292	9.64303	9.82442	10.8728	9.85213	9.74568	10.1721	1091.75	-0.207017	0.516157	0.997935
IL1R2	IL1R2	481330	-	interleukin 1 receptor_ type II	4.48299	4.59928	4.69684	4.77719	5.16161	5.2561	4.87313	4.8514	4.6308	5.27228	4.81162	4.72186	3.74386	5.17681	4.92233	4.11831	4.23843	4.75805	26.4901	-0.328115	0.516654	0.997935
S100A4	S100A4	403787	MTS1	S100 calcium binding protein A4	8.24232	7.86339	6.10283	7.37758	7.40337	6.51092	6.24594	7.09933	7.3054	5.73171	6.21017	6.00817	6.43985	6.49873	6.64056	7.8042	6.90401	6.85321	115.101	-0.288381	0.517676	0.997935
CFD	CFD	485095	-	complement factor D (adipsin)	4.70538	5.96185	5.30564	6.63035	6.16161	5.62956	5.73748	6.34966	6.45392	5.65079	6.10708	5.8721	4.49232	5.38116	5.96813	6.07048	5.738	5.10597	53.4487	-0.400665	0.519013	0.997935
DLA-DMA	DLA-DMA	481732	-	major histocompatibility complex_ class II_ DM alpha	9.37982	8.77207	8.09258	8.51996	8.81014	8.68845	7.26016	8.19836	8.75054	8.29465	9.44671	7.77794	8.18215	7.90591	9.29006	8.88707	7.86023	8.73046	359.915	-0.189623	0.521246	0.997935
ATG5	ATG5	610868	-	autophagy related 5	9.07045	9.04222	9.30269	9.32881	9.30971	9.357	9.32244	9.26926	9.30322	9.11526	8.94962	9.31268	9.00689	9.25502	9.11024	9.39403	8.42484	9.22541	576.913	-0.0871977	0.522741	0.997935
FCER1G	FCER1G	403798	-	Fc fragment of IgE_ high affinity I_ receptor for; gamma polypeptide	6.79284	7.08655	6.70582	7.5577	7.74657	6.38163	7.05534	7.03727	6.86109	6.42608	6.25908	6.89569	6.03074	7.47979	7.14804	7.92566	8.04933	6.40016	127.211	0.351734	0.524496	0.997935
TAP1	TAP1	474866	APT1	transporter 1_ ATP-binding cassette_ sub-family B (MDR/TAP)	10.4688	10.4412	9.88468	10.1325	10.5696	9.39844	9.43008	9.89907	9.5172	9.25413	10.0317	9.72625	9.54191	10.013	10.1788	11.0142	10.5327	9.35931	1000.36	0.180643	0.524983	0.997935
TXK	TXK	482139	-	TXK tyrosine kinase	5.98549	6.14948	4.62283	4.46685	6.06068	4.18899	3.98005	3.92179	4.83725	4.85724	4.35219	4.00817	3.95798	4.65324	5.17759	5.8042	4.90401	3.03558	26.3586	-0.413512	0.527476	0.997935
DDX58	DDX58	100686785	-	DEAD (Asp-Glu-Ala-Asp) box polypeptide 58	9.62594	9.10254	8.52719	10.1783	10.3009	8.10045	7.94088	9.29103	7.10028	5.62278	8.65901	8.98453	7.87149	9.79024	9.25815	9.83076	10.626	7.37187	442.002	0.39962	0.529039	0.997935
JAML	JAML	NA	NA	NA	6.35746	6.23487	4.50419	4.95228	5.16161	7.84652	4.54193	4.48367	5.73771	6.3079	6.22666	4.57376	5.66986	6.09619	5.9905	5.14934	4.38045	6.67944	48.6794	-0.366539	0.530469	0.997935
MAPK1	MAPK1	477575	ERK2	mitogen-activated protein kinase 1	10.2731	10.0315	9.07708	9.62389	10.0994	10.0049	9.86036	9.70565	9.96102	9.96994	10.1509	9.93417	9.93368	9.77219	10.2125	10.13	9.75657	10.2807	976.912	0.10096	0.530543	0.997935
LTBR	LTBR	486728	-	lymphotoxin beta receptor (TNFR superfamily_ member 3)	4.29034	4.43578	4.01876	5.03245	4.47572	4.38163	4.63212	4.7774	5.05964	4.75771	4.57458	4.1192	3.26993	4.69764	4.29006	4.84267	4.738	4.10597	22.1956	-0.270387	0.533493	0.997935
KLRA1	KLRA1	403478	LY49	killer cell lectin-like receptor subfamily A_ member 1	4.42159	4.87939	4.23289	4.91046	5.47572	4.65465	4.11129	3.7774	4.93036	4.59421	4.72142	4.00817	3.95798	4.97517	4.05559	6.44024	4.93504	3.80112	24.3288	0.441859	0.533782	0.997935
EPSTI1	EPSTI1	476931	-	epithelial stromal interaction 1 (breast)	11.4279	10.6089	10.7896	11.2424	11.2942	8.85737	9.36745	11.5993	8.77271	8.26323	9.95582	10.6211	9.75464	10.9808	10.8538	11.3086	11.7303	9.77029	1351.1	0.281892	0.534357	0.997935
MAP3K5	MAP3K5	476215	-	mitogen-activated protein kinase kinase kinase 5	8.68593	8.79755	7.79697	8.19368	8.5924	8.17171	8.34928	8.20896	8.0493	7.72514	8.31412	7.6997	8.07155	8.1451	8.46399	8.17218	8.3748	8.33204	300.296	-0.0976912	0.536771	0.997935
CD99	CD99	609832	-	CD99 molecule	5.57045	6.71079	5.04733	6.07092	5.8829	5.84107	5.34262	5.17333	6.01782	4.90455	5.35219	4.82374	4.80044	5.51123	5.64056	5.2386	5.13534	6.25281	45.8101	-0.326818	0.539406	0.997935
C3	C3	476728	-	complement component 3	4.85222	5.49237	6.57458	8.49542	7.5144	5.38163	7.14232	7.22992	5.99645	5.56506	5.49515	5.68624	4.90736	8.19628	5.42756	8.22774	7.82339	5.5963	85.7738	0.418693	0.540985	0.997935
AKT1	AKT1	490878	-	v-akt murine thymoma viral oncogene homolog 1	9.22445	9.67304	8.66953	9.09446	9.54462	9.09588	8.53317	9.43486	9.12265	9.17676	8.92457	9.2787	8.733	9.27163	9.33445	9.46511	9.8409	9.26632	590.042	0.177657	0.543423	0.997935
IL2RG	IL2RG	403851	-	interleukin 2 receptor_ gamma	11.8674	12.0452	11.6534	11.5695	11.7799	11.5381	11.2899	10.2072	11.4978	11.4517	11.5774	11.8825	11.6812	11.5167	11.8546	11.4292	11.6962	11.8219	3052	0.1499	0.543462	0.997935
RAF1	RAF1	484648	-	v-raf-1 murine leukemia viral oncogene homolog 1	8.60193	8.6025	8.39172	8.41918	8.55949	8.54486	8.04716	8.32389	8.55241	8.31229	8.49174	8.34445	8.39692	8.52361	8.72302	8.54019	8.54535	8.4652	353.578	0.0671142	0.543807	0.997935
BCR	BCR	607482	-	breakpoint cluster region	8.86381	8.67457	8.61808	8.36215	8.70035	8.15422	7.79718	8.20896	8.20182	8.04311	8.49515	9.0385	7.93289	8.75915	8.55685	8.42129	6.93504	6.62055	303.076	-0.147448	0.544863	0.997935
MIF	MIF	595146	-	macrophage migration inhibitory factor	8.8139	9.40479	9.28029	9.65904	9.54087	9.5415	9.84158	9.521	9.70843	9.73499	9.47803	9.47675	9.3703	9.61759	9.581	9.50764	9.75222	9.94368	745.972	0.0970198	0.545703	0.997935
B2M	B2M	478284	-	beta-2-microglobulin	16.0107	15.801	15.4649	15.1332	15.9918	15.0503	14.6091	15.3958	15.0413	14.6674	15.3967	15.3502	15.1751	15.5124	15.7353	15.2264	15.0672	14.3113	39634.2	-0.144721	0.546077	0.997935
ATF1	ATF1	486545	-	activating transcription factor 1	9.62594	8.67151	9.97389	9.05901	9.44801	9.10045	8.99712	9.33038	9.2923	9.37871	9.3199	9.75984	9.39577	9.19821	9.41522	9.15699	9.28282	9.74845	648.93	0.116583	0.547331	0.997935
CTSH	CTSH	479065	-	cathepsin H	11.6015	11.2135	11.4713	11.3273	12.0283	11.5611	11.8279	11.1584	11.3821	11.1408	11.6391	11.6831	11.2244	11.5484	11.8885	11.972	11.4932	11.602	2982.67	0.137606	0.551101	0.997935
IL17RB	IL17RB	476587	-	interleukin 17 receptor B	7.69244	7.67457	7.60853	7.38524	7.58151	7.32023	7.97143	7.33038	7.40609	7.60856	8.37085	8.54173	7.83809	7.84307	8.06089	7.45893	6.78133	7.24504	201	0.125926	0.552145	0.997935
PTGER4	PTGER4	403589	-	prostaglandin E receptor 4 (subtype EP4)	9.1026	8.56671	8.78642	6.89981	9.32066	7.94642	6.70667	8.04911	7.78211	7.28127	9.02461	9.29209	7.19276	7.85292	8.28101	8.45583	7.58502	7.18126	269.217	-0.211421	0.555266	0.997935
CD53	CD53	610454	-	CD53 molecule	11.1572	11.0165	10.6399	10.5191	11.1314	10.7318	10.3991	10.5463	10.636	10.7218	11.0032	10.3473	10.7883	10.5167	10.9433	10.9368	10.5162	10.4509	1689.43	-0.134039	0.559808	0.997935
ST6GAL1	ST6GAL1	478668	-	ST6 beta-galactosamide alpha-2_6-sialyltranferase 1	9.58977	9.15825	8.78642	8.93413	9.51058	9.00369	8.66187	8.21247	9.25903	8.83909	9.12917	8.5267	8.99785	8.41147	9.52846	8.60597	9.62719	9.81563	523.922	0.124017	0.562909	0.997935
CD55	CD55	609307	-	CD55 molecule_ decay accelerating factor for complement (Cromer blood group)	5.75601	6.36178	4.58436	6.49542	7.20955	5.57803	5.96277	5.83326	6.53027	5.53531	5.38194	5.97902	5.77243	5.4346	6.41108	5.0866	5.50973	5.17309	56.1357	-0.424421	0.565267	0.997935
CD27	CD27	611674	-	CD27 molecule	6.14595	6.20132	4.12979	4.57788	5.8829	4.44053	3.67519	3.8514	4.38979	3.95035	3.85469	3.68624	4.42193	4.65324	4.13806	5.72403	4.80671	3.52101	23.562	-0.460398	0.565721	0.997935
PTK2	PTK2	475108	-	protein tyrosine kinase 2	6.16481	5.21819	5.4193	6.57788	6.3951	5.08207	6.90061	7.48948	6.53027	5.40978	5.22666	4.64971	6.44873	6.53589	5.49169	6.78457	5.55037	5.17309	61.6968	-0.28045	0.566911	0.997935
PSMB8	PSMB8	474865	ATP6V0D2	proteasome (prosome_ macropain) subunit_ beta type_ 8 (large multifunctional peptidase 7)	11.1123	10.8546	10.6815	10.7618	11.1768	10.6382	10.9203	11.1556	10.8237	10.4169	10.7287	10.6503	10.6319	10.8958	10.904	11.7956	11.303	10.5234	1894.35	0.16445	0.567018	0.997935
TNFSF12	TNFSF12	100568280	-	tumor necrosis factor (ligand) superfamily_ member 12	6.34097	6.59928	5.76722	6.19803	6.23756	5.81904	6.14232	6.74865	6.57421	6.21714	6.12478	4.75663	6.01887	5.93865	6.69605	6.84267	5.60927	6.07121	71.0194	-0.155759	0.568034	0.997935
PYCARD	PYCARD	489925	-	PYD and CARD domain containing	5.10748	5.31549	5.04733	5.1084	6.20009	4.88413	5.17269	4.95574	4.45392	4.47391	4.81162	5.29505	3.80044	5.20783	5.09741	5.96979	6.06695	4.46854	33.8204	0.282843	0.568322	0.997935
CD22	CD22	476485	-	CD22 molecule	11.5518	11.5692	10.8425	11.3981	11.3977	11.6422	11.3522	10.9531	11.3424	11.6152	11.4994	10.945	11.5312	11.1401	11.9092	10.949	11.0484	10.7931	2529.15	-0.160798	0.568734	0.997935
TNFRSF9	TNFRSF9	608274	-	tumor necrosis factor receptor superfamily_ member 9	4.65291	4.37689	4.3291	4.46685	5.08144	4.75087	4.23159	5.38746	5.45392	4.59421	5.29079	2.94927	4.62356	4.51123	5.17759	5.11831	5.0243	3.29862	24.7409	-0.280809	0.576617	0.997935
DNMT3A	DNMT3A	482996	DNMT3A|LOC482996	DNA (cytosine-5)-methyltransferase 3A-like	5.51273	6.37689	5.81785	7.2906	6.61037	5.57803	6.04716	6.18769	5.71172	5.56506	5.91697	5.9189	5.69992	5.63052	5.55309	5.4021	6.69333	6.13992	63.1502	-0.239798	0.576667	0.997935
STAT3	STAT3	490967	-	signal transducer and activator of transcription 3 (acute-phase response factor)	9.53284	9.55845	9.14969	8.783	9.83021	8.99143	8.43948	9.05695	8.92471	8.56138	9.04102	8.71082	8.75464	8.81312	9.33664	9.78334	9.29184	9.6751	558.01	0.121536	0.577559	0.997935
TYMS	TYMS	607417	-	thymidylate synthetase	9.29034	9.71228	9.62046	9.56951	9.9323	9.50057	10.1288	9.76549	9.66676	9.63685	9.68012	10.1217	9.68497	9.59722	10.0635	9.76216	10.0731	9.70942	861.594	0.179157	0.577905	0.997935
CD164	CD164	475020	-	CD164 molecule_ sialomucin	11.0915	11.1891	11.2243	10.8103	11.0581	11.4392	10.9966	10.861	11.449	11.2655	11.3213	11.4131	11.0125	11.2541	11.387	10.9833	10.0826	10.7608	2178.09	-0.127231	0.580264	0.997935
TICAM1	TICAM1	611852	-	toll-like receptor adaptor molecule 1	5.14595	5.37689	4.86676	4.72988	4.59601	5.52459	5.17269	4.17333	5.54507	5.65079	4.67412	4.61224	5.52627	5.11268	4.92233	5.42764	5.1878	5.35751	34.037	0.176096	0.580596	0.997935
NCF4	NCF4	481277	-	neutrophil cytosolic factor 4_ 40kDa	7.77454	7.24314	8.3378	8.71174	8.41159	7.96158	9.61148	8.72177	8.20648	9.34696	8.16383	9.71304	7.50939	9.12492	8.78512	6.7343	8.0315	9.38785	345.384	0.223756	0.580721	0.997935
STAT5B	STAT5B	490969	-	signal transducer and activator of transcription 5B	7.40582	7.36178	7.04024	6.84536	7.28308	7.29652	7.12689	7.46611	7.10028	6.79584	7.33708	6.45177	7.10563	6.81312	7.46798	7.30899	7.05287	7.29108	141.209	-0.0902988	0.581212	0.997935
CD8B	CD8B	483076	-	CD8b molecule	5.96411	5.90045	4.66031	4.99292	5.50675	4.65465	3.98005	4.8514	4.45392	4.90455	4.72142	3.2712	4.1	5.17681	3.96813	5.96979	4.83988	4.29862	27.6598	-0.369618	0.582072	0.997935
PSMB10	PSMB10	489749	-	proteasome (prosome_ macropain) subunit_ beta type_ 10	8.06293	8.18424	7.91018	8.26179	8.11203	7.44053	7.65382	7.93036	7.60278	7.13026	7.41828	7.41416	7.36679	8.02828	8.08187	9.01681	8.10496	7.4141	229.251	0.215447	0.582147	0.997935
GSK3A	GSK3A	484476	-	glycogen synthase kinase 3 alpha	10.1256	9.72414	10.1172	9.62066	9.8148	9.89996	9.70407	9.95574	9.91192	9.67827	9.88227	10.3178	9.72754	9.82192	9.7544	9.70458	9.98593	10.1113	942.931	0.0697375	0.583679	0.997935
CEACAM1	CEACAM1	612435	-	carcinoembryonic antigen-related cell adhesion molecule 1	5.57045	7.86874	7.4356	8.5577	6.49132	9.07047	7.45192	9.055	8.28791	6.71853	6.22666	8.81139	5.47504	8.46382	6.66857	8.28474	7.98407	9.4279	202.016	0.400188	0.584817	0.997935
EOMES	EOMES	485636	-	eomesodermin	4.89802	6.51985	4.98962	5.86739	7.96897	5.00612	4.44571	6.36237	5.99645	3.40978	5.35219	5.4304	4.3854	4.56013	3.96813	7.56629	5.08089	4.4141	40.6633	-0.430385	0.588749	0.997935
TSC2	TSC2	479883	-	tuberous sclerosis 2	8.47922	8.84992	8.3945	8.48121	8.21894	8.02549	7.79718	8.11819	8.30974	8.27678	8.20185	8.41143	8.38771	8.28987	8.40692	8.31242	8.54787	8.32837	320.529	0.0815159	0.590249	0.997935
MTOR	MTOR	478232	FRAP1	mechanistic target of rapamycin (serine/threonine kinase)	8.25558	8.57	8.92373	8.49188	8.53712	8.35126	8.51254	8.60094	8.0801	8.47391	8.27898	8.40597	8.3738	8.28987	8.66857	8.35962	9.08089	8.50156	358.657	0.0787899	0.590872	0.997935
LOC102156836	LOC102156836	102156836	-	uncharacterized LOC102156836	4.54188	5.59928	3.54483	4.77719	4.41159	4.9666	4.39509	3.8514	4.93036	4.47391	4.57458	4.17167	3.42193	4.56013	5.21606	4.29519	3.77277	4.62055	21.8777	-0.290042	0.593069	0.997935
CD3EAP	CD3EAP	612284	-	CD3e molecule_ epsilon associated protein	4.98549	5.07733	6.08915	5.34656	5.41159	5.52459	5.98005	5.55184	5.35662	6.07963	5.72142	5.61224	5.80044	5.4606	5.52272	5.61711	6.14863	5.49502	48.4675	0.144229	0.593117	0.997935
MAP4K2	MAP4K2	483759	-	mitogen-activated protein kinase kinase kinase kinase 2	8.65625	8.89259	8.14309	9.36215	8.53712	8.73919	9.12301	8.8056	8.6819	8.59421	8.63759	8.4676	8.68872	8.52052	8.73962	9.11635	8.90205	8.08434	417.347	-0.095026	0.594249	0.997935
MAP2K1	MAP2K1	478347	-	mitogen-activated protein kinase kinase 1	8.75289	8.80873	9.0079	8.02267	8.98833	8.81626	8.48255	8.32064	8.82518	8.99474	8.80889	8.79894	8.36679	8.70309	8.96531	9.79687	8.30823	8.33571	424.019	0.111908	0.595398	0.997935
TYK2	TYK2	476714	-	tyrosine kinase 2	9.11234	9.50101	9.01696	8.8509	9.23525	9.11182	8.30541	8.86933	8.58857	8.84517	8.80615	8.88198	8.74205	8.84554	8.99327	9.05007	9.44923	9.37721	503.829	0.112482	0.601373	0.997935
IRF4	IRF4	100684399	-	interferon regulatory factor 4	8.18804	7.52664	7.66031	7.93674	8.79451	7.9052	8.12689	8.26757	7.52281	8.03781	7.88097	7.59793	7.1	7.58988	7.79468	7.7394	8.45726	8.22145	240.223	-0.186582	0.602078	0.997935
BRCA2	BRCA2	474180	-	breast cancer 2_ early onset	6.80491	7.13178	6.68779	7.34656	7.27409	6.57803	6.7874	7.27767	6.38979	7.05888	6.77845	6.94927	7.19803	7.07951	6.50729	6.14934	8.04578	7.37187	125.156	0.232437	0.602435	0.997935
ENTPD1	ENTPD1	486810	-	ectonucleoside triphosphate diphosphohydrolase 1	6.54188	6.37689	6.80117	7.64317	7.64565	7.99634	8.67784	7.48367	6.58857	6.27228	6.07101	6.88787	5.84147	7.25316	6.29006	6.02101	7.1878	8.42446	128.021	-0.233112	0.602731	0.997935
IFGGC1	IFGGC1	481471	-	interferon-inducible GTPase 1-like	10.2075	9.47492	8.32035	9.19586	10.5933	7.09129	7.96711	10.0273	7.3733	5.75771	8.68012	8.1358	8.17414	9.47342	9.25353	10.9429	10.199	4.84294	401.871	0.319866	0.604573	0.997935
PRF1	PRF1	489030	-	perforin 1 (pore forming protein)	4.21995	5.07733	4.3291	5.07092	5.97453	4.84107	4.49462	4.73893	4.6308	4.19828	5.15954	4.82374	3.62356	3.82317	4.05559	6.70327	4.90401	4.92311	27.0037	0.330149	0.605519	0.997935
RUNX1	RUNX1	487746	-	runt-related transcription factor 1	7.61227	8.29972	6.10283	7.6622	7.50675	7.50403	7.14997	6.46021	7.16876	7.26323	6.66204	7.99367	6.86155	7.0108	7.29006	7.63367	6.31119	5.49502	138.184	-0.205634	0.607356	0.997935
STAT4	STAT4	478845	-	signal transducer and activator of transcription 4	6.25558	7.42855	7.03312	6.31485	6.12208	7.09129	6.89151	5.57387	6.99645	7.46605	6.29079	7.2772	7.57574	7.23821	5.3944	7.61711	5.85618	6.32837	104.576	0.205446	0.6119	0.997935
CD5	CD5	612338	-	CD5 molecule	7.95872	8.03033	6.18226	5.95228	7.24678	5.70356	5.23159	4.73893	6.58857	4.99474	5.22666	4.61224	6.11123	5.67561	5.64056	6.1646	6.08089	9.01744	72.2731	0.358776	0.612024	0.997935
DLA-DOB	DLA-DOB	607786	-	major histocompatibility complex_ class II_ DO beta	10.3959	9.57656	7.98593	8.58455	10.1701	8.63272	5.36909	7.48948	9.63253	8.16952	10.4968	5.17167	8.4015	7.2753	10.2901	9.0866	8.48374	9.94608	393.412	-0.291052	0.616246	0.997935
TRAF3	TRAF3	490867	-	TNF receptor-associated factor 3	2.21995	9.97183	9.16444	9.38524	6.06068	9.75087	9.04716	9.12939	9.59035	9.8284	9.35031	9.1125	8.87149	9.33799	9.79468	9.27247	9.71807	10.1944	470.416	0.310433	0.61868	0.997935
LAMP2	LAMP2	481037	-	lysosomal-associated membrane protein 2	7.94242	7.92635	8.32327	8.30681	8.42383	7.93622	7.93646	8.49237	8.17353	8.01644	7.63141	8.35015	8.32882	8.47023	7.84465	8.58059	8.19743	7.62654	281.952	0.119721	0.621768	0.997935
C2	C2	474853	-	complement component 2	6.34097	6.69882	6.89061	6.99292	7.33586	6.84107	6.92758	7.15883	7.35662	6.32539	7.15093	6.60271	6.48371	7.16104	7.30798	7.6769	7.54535	6.29862	123.62	0.176289	0.62545	0.997935
CD70	CD70	485018	-	CD70 molecule	4.35746	5.21819	6.74995	6.55091	7.20009	5.72741	5.58773	7.14419	7.21576	7.86921	6.73301	8.44113	4.98265	5.32567	4.05559	6.50164	7.0025	7.97104	82.6282	0.36877	0.62638	0.997935
BCL10	BCL10	490183	-	B-cell CLL/lymphoma 10	8.11719	8.14948	7.70134	7.53035	8.06068	7.85737	7.73748	8.02932	7.69191	7.75771	8.07101	7.55907	7.69246	7.61903	8.45195	8.07453	7.90401	8.18533	238.766	0.0739842	0.627273	0.997935
CXCL11	CXCL11	100685916	-	chemokine (C-X-C motif) ligand 11	5.48299	4.74612	4.07535	4.99292	4.90635	4.44053	4.11129	4.22992	4.88455	4.95035	5.22666	4.00817	4.45755	4.74071	5.05559	4.76467	4.28734	4.52101	25.2833	-0.244087	0.628683	0.997935
ITGB1	ITGB1	477956	-	integrin_ beta 1 (fibronectin receptor_ beta polypeptide_ antigen CD29 includes MDF2_ MSK12)	9.27306	9.16043	9.30417	9.90114	9.78821	9.24788	9.66455	10.5793	8.84325	9.07447	8.86789	10.2561	8.90575	9.8443	9.33227	8.51956	9.21176	8.94727	663.25	-0.121735	0.629848	0.997935
KLRB1	KLRB1	100684789	-	killer cell lectin-like receptor subfamily B_ member 1	4.75601	4.18424	4.4193	5.31485	4.99655	4.49711	4.58773	4.11444	4.78834	4.70524	4.85469	3.94927	4.1444	4.8627	4.96813	4.54894	4.42484	4.23722	23.8385	-0.203913	0.632204	0.997935
TFE3	TFE3	491872	-	transcription factor binding to IGHM enhancer 3	7.35746	7.20132	6.89061	6.74186	7.18098	6.8947	6.54193	6.86933	7.10028	6.42608	6.76723	7.14567	6.77243	6.63052	7.06616	7.03769	7.08781	7.16487	122.582	0.0885307	0.634512	0.997935
ABL1	ABL1	491292	-	c-abl oncogene 1_ non-receptor tyrosine kinase	7.16481	7.13178	7.39728	6.52343	7.55207	7.0728	6.3292	7.02932	7.91335	7.33405	6.74451	6.65893	7.43539	7.4148	7.17759	6.9523	6.57027	6.55915	132.826	-0.161864	0.637839	0.997935
LOC102154078	LOC102154078	102154078	-	uncharacterized LOC102154078	4.75601	5.25136	4.66031	6.12677	5.75951	4.38163	4.58773	4.61694	5.45392	5.12028	4.22666	5.49359	3.18747	5.20783	3.77549	4.59475	4.99516	4.80112	28.5049	-0.445221	0.63876	0.997935
TBK1	TBK1	481145	-	TANK-binding kinase 1	7.34097	7.33108	7.06141	7.04216	7.09171	7.10955	6.48255	6.95574	6.54507	7.07963	7.32947	6.98636	6.68497	6.76177	6.92233	7.09459	7.10155	7.03558	127.786	-0.102678	0.640418	0.997935
FCAR	FCAR	NA	NA	NA	5.25558	4.69882	5.07535	5.24926	4.90635	4.88413	4.44571	5.2019	4.78834	4.95035	5.25908	4.68624	4.3854	5.04556	5.42756	5.02101	4.8723	5.46854	31.537	0.12483	0.640848	0.997935
CD276	CD276	487638	-	CD276 molecule	3.89802	5.14948	4.18226	5.57788	5.12208	4.60403	4.63212	5.28436	4.83725	4.75771	5.22666	5.17167	3.85489	4.78253	5.29006	5.20946	5.16181	4.88358	29.2042	0.156445	0.64266	0.997935
HMGCR	HMGCR	479182	-	3-hydroxy-3-methylglutaryl-CoA reductase	8.63612	8.52324	8.58436	8.9289	8.92657	9.33	9.32075	8.8195	8.84025	9.25185	8.70974	8.50897	9.52941	8.6949	8.93103	8.79932	9.16672	9.1833	486.717	0.0895159	0.6431	0.997935
THBS1	THBS1	487486	-	thrombospondin 1	4.21995	4.11385	4.2818	5.49542	6.08144	4.70356	4.75766	3.8514	6.03888	3.95035	4.29079	4.00817	3.34793	5.23821	4.92233	5.11831	4.33464	4.46854	24.65	-0.405256	0.643184	0.997935
BCL2	BCL2	403416	BCL-2	B-cell CLL/lymphoma 2	10.2289	9.7197	9.75212	8.75373	10.0129	9.02308	8.02652	8.87599	9.08264	8.69518	9.59059	8.80933	8.83302	7.93865	10.3518	9.30038	7.05993	9.73741	548.577	-0.198193	0.644027	0.997935
NFKB1	NFKB1	442859	-	nuclear factor of kappa light polypeptide gene enhancer in B-cells 1	10.3687	9.85262	9.98039	9.47942	10.1494	9.96534	9.64301	9.89032	9.76008	9.56506	9.96567	9.77264	9.48371	9.60015	10.2314	10.3184	10.0467	10.1904	957.76	0.0873471	0.644109	0.997935
IL17A	IL17A	481837	-	interleukin 17A	4.80491	4.69882	4.18226	4.72988	5.08144	4.55156	4.79718	4.7774	4.97475	4.40978	4.85469	4.22229	3.95798	4.82317	4.96813	4.76467	4.42484	4.46854	24.9067	-0.174592	0.646247	0.997935
IDO2	IDO2	482846	INDOL1	indoleamine 2_3-dioxygenase 2	4.21995	4.18424	4.3291	5.1084	4.99655	4.75087	4.58773	3.98891	4.32267	4.95035	4.76723	4.00817	3.1	4.93865	5.13806	4.4021	3.83988	4.52101	21.902	-0.19592	0.649771	0.997935
VCAM1	VCAM1	403982	-	vascular cell adhesion molecule 1	7.86381	7.00138	8.2078	7.91046	9.17857	7.81904	8.91191	8.5684	7.98564	7.27228	8.5321	6.64043	7.77596	9.03262	8.1727	8.88477	9.65657	6.63252	276.996	0.250344	0.65023	0.997935
LAIR1	LAIR1	484308	-	leukocyte-associated immunoglobulin-like receptor 1	7.34924	6.13178	6.60373	6.42291	7.48354	6.49711	6.95405	6.84236	6.73771	6.17917	6.42544	6.9189	6.21894	7.20014	6.93392	7.0866	7.0315	6.46854	107.575	0.143575	0.652875	0.997935
NFKB2	NFKB2	486858	-	nuclear factor of kappa light polypeptide gene enhancer in B-cells 2 (p49/p100)	10.8653	10.884	10.7959	10.6495	10.6809	10.3281	10.2271	8.92608	10.3867	10.2869	10.5738	10.5756	10.083	10.4231	10.9099	10.2969	10.7495	10.9298	1424.48	0.104124	0.653645	0.997935
FLT3LG	FLT3LG	442938	-	fms-related tyrosine kinase 3 ligand	5.32429	6.11385	5.23289	5.07092	5.56687	5.00612	5.014	4.81488	4.73771	5.56506	5.05263	5.55413	4.42193	5.1451	4.82611	5.54894	4.99516	4.80112	35.6318	-0.191461	0.654296	0.997935
CD14	CD14	607076	-	CD14 molecule	5.62594	4.83632	5.85064	6.1084	6.21894	5.62956	5.83566	5.55184	5.6308	4.80833	5.29079	5.53424	5.36679	5.26795	5.58284	6.33621	6.21334	5.57164	49.3702	0.162754	0.655633	0.997935
CCL20	CCL20	448790	-	chemokine (C-C motif) ligand 20	4.80491	5.14948	5.95987	5.37758	3.53712	5.0446	5.83566	7.38746	6.03888	3.27228	4.62521	5.03674	4.30946	6.92937	5.49169	6.70327	6.29931	4.17309	40.2802	0.379747	0.657206	0.997935
IL7R	IL7R	612582	-	interleukin 7 receptor	8.47545	7.52664	7.29972	5.28243	6.41159	5.9666	5.014	5.38746	6.12018	5.78324	6.14227	4.9189	5.97037	6.47342	5.64056	6.91667	7.48374	6.23722	77.7397	-0.2887	0.657848	0.997935
KLRK1	KLRK1	611355	-	killer cell lectin-like receptor subfamily K_ member 1	5.25558	6.21819	5.2818	6.34656	6.6664	5.4691	5.73748	6.22992	5.76325	5.34267	6.38194	6.48325	4.95798	5.88206	5.45998	6.60597	6.31119	6.34301	60.9602	0.196681	0.661922	0.997935
ITGAV	ITGAV	488437	-	integrin_ alpha V	6.7182	7.49928	7.09601	7.71781	7.85303	7.53138	6.99712	7.67414	7.53027	6.48951	7.44671	7.09223	7.13892	6.90117	7.74292	6.44024	7.44654	7.45512	153.813	-0.150477	0.665152	0.997935
DOCK2	DOCK2	489128	-	dedicator of cytokinesis 2	10.1834	10.4158	9.62283	9.99542	10.0554	9.8037	9.22617	9.47492	9.55424	9.47195	9.88357	9.91024	9.66796	9.51278	9.97656	9.52252	9.9503	9.68376	874.835	-0.0708335	0.665791	0.997935
IL1A	IL1A	403782	-	interleukin 1_ alpha	5.82876	6.13178	5.60373	5.99292	6.08144	6.02549	6.30198	5.7583	6.33975	6.25413	6.19349	5.38668	4.59186	6.32567	6.3944	5.70327	5.38045	5.90348	59.7085	-0.305124	0.666976	0.997935
BTK	BTK	492019	-	Bruton agammaglobulinemia tyrosine kinase	11.4937	11.4915	11.2086	11.3023	11.0587	11.0809	11.1585	11.6594	11.0648	10.8617	11.1488	10.8466	11.0982	10.9701	11.4848	11.0485	11.2512	11.2601	2342.46	-0.0966878	0.667272	0.997935
ADORA2A	ADORA2A	403960	-	adenosine A2a receptor	10.0767	9.42855	8.47557	9.14717	9.30971	9.11634	9.45037	8.90669	9.07502	8.48563	9.50024	8.83192	8.81253	8.55109	9.78191	8.07453	9.52383	9.59783	556.1	-0.108181	0.670029	0.997935
LAG3	LAG3	486720	-	lymphocyte-activation gene 3	4.59846	4.49237	4.23289	5.07092	5.16161	4.79667	4.75766	5.22992	5.13981	5.07963	4.46767	4.64971	4.26993	4.82317	5.32568	5.91667	4.08089	4.57164	28.1437	0.193491	0.670214	0.997935
CCR6	CCR6	484080	-	chemokine (C-C motif) receptor 6	10.3818	9.79615	10.1505	9.59118	10.3108	9.99389	10.5448	9.64971	9.76641	9.37452	10.4245	8.77794	10.0658	9.18267	10.3158	8.87552	9.77705	10.7533	938.375	-0.200234	0.67029	0.997935
LRP1	LRP1	481124	-	low density lipoprotein receptor-related protein 1	-0.101976	4.96185	5.52465	7.39285	6.3951	5.62956	5.51847	5.05304	5.13981	5.50494	4.29079	5.51406	4.26993	7.47342	4.92233	5.32267	5.83988	5.92311	38.1639	0.335603	0.67076	0.997935
ILF3	ILF3	484950	-	interleukin enhancer binding factor 3_ 90kDa	7.67281	8.11836	8.14309	8.38905	8.14198	8.11408	8.34262	8.37497	7.95826	8.25869	8.17662	8.10914	8.13343	8.15707	8.22552	7.98276	8.70012	8.18126	289.347	0.0697083	0.671328	0.997935
IL15	IL15	403584	-	interleukin 15	5.42159	5.59928	5.60373	6.01282	6.44401	4.92595	5.49462	5.73893	5.71172	4.99474	4.89651	5.03674	4.3854	5.56013	5.64056	5.76467	5.90401	5.07121	43.8931	-0.185867	0.672814	0.997935
CFP	CFP	491859	-	complement factor properdin	4.75601	5.67457	4.23289	6.21531	4.90635	5.22294	4.54193	4.6994	5.71172	4.34267	4.22666	5.03674	4.22929	3.90117	5.45998	6.7343	5.55037	3.29862	30.4855	0.307512	0.67402	0.997935
IL6R	IL6R	612271	-	interleukin 6 receptor	5.65291	6.28378	6.53478	7.74186	5.99655	6.62956	6.21709	7.74865	6.95273	7.02717	5.69796	6.88787	7.02482	6.73006	6.53799	6.25296	6.17486	6.23722	95.2616	-0.176672	0.675188	0.997935
GZMK	GZMK	489200	-	granzyme K (granzyme 3; tryptase II)	6.23787	8.52324	5.67869	6.46685	9.90926	5.38163	4.94528	5.02133	7.3733	4.03781	6.43965	5.45177	5.0542	5.35368	5.05559	9.32267	6.90401	4.52101	73.7375	-0.400597	0.676235	0.997935
ARG2	ARG2	480364	-	arginase_ type II	5.32429	5.03985	4.07535	5.1084	4.75951	4.55156	5.04716	3.98891	4.93036	4.53531	3.85469	4.22229	4.30946	4.78253	4.87502	4.45273	4.46791	4.23722	24.0307	-0.273156	0.676641	0.997935
CREB1	CREB1	607922	-	cAMP responsive element binding protein 1	9.34717	9.49063	8.69458	9.03001	9.20482	9.08899	8.84512	9.0667	9.02575	9.14511	8.93965	9.2285	8.97037	8.78253	9.11534	8.70849	9.27071	9.10382	533.296	-0.0539866	0.678627	0.997935
C1QBP	C1QBP	489450	-	complement component 1_ q subcomponent binding protein	9.26871	9.69128	9.90434	10.2824	9.68008	10.1096	10.7343	9.95049	9.92188	10.3178	10.1259	10.1366	9.85405	10.2307	9.46399	9.95559	10.2737	9.55601	1002.83	-0.0913711	0.678722	0.997935
SLAMF1	SLAMF1	403642	SLAM	signaling lymphocytic activation molecule family member 1	6.43718	5.25136	4.37491	4.99292	4.47572	4.44053	4.17269	5.02133	6.23414	4.99474	5.01515	3.06475	5.62356	4.97517	5.36045	4.34963	5.55037	4.80112	30.9525	-0.225549	0.680099	0.997935
FGFR1	FGFR1	475582	FLG-1	fibroblast growth factor receptor 1	4.59846	4.37689	4.3291	5.07092	4.81014	4.55156	4.44571	4.88703	4.73771	4.59421	4.46767	4.17167	3.26993	4.74071	4.55309	4.76467	4.70238	4.46854	23.1032	-0.194214	0.681329	0.997935
ETS1	ETS1	489287	-	v-ets avian erythroblastosis virus E26 oncogene homolog 1	11.6546	11.0877	9.82302	10.0494	11.6995	10.6056	10.9051	10.805	10.8889	10.7086	11.7456	10.5541	10.8207	10.2569	11.641	11.2268	11.5308	11.4539	2005.64	0.12241	0.682503	0.997935
LOC483397	LOC483397	483397	IFITM1|IFITM2|IFITM3	interferon-induced transmembrane protein 1-like	6.30741	6.6121	6.50419	6.99292	6.94084	6.30447	6.54193	5.33683	6.40609	6.05888	6.52211	6.6311	5.94549	6.57211	6.62634	6.11831	5.68423	6.5963	82.8433	-0.102707	0.68742	0.997935
C6	C6	479348	-	complement component 6	5.59846	5.83632	5.8827	6.29873	7.17133	6.10045	5.98005	5.7583	6.89614	6.2902	6.17662	6.05081	4.74386	6.02828	6.53799	6.41493	5.78984	5.92311	67.7485	-0.253348	0.688352	0.997935
IRF3	IRF3	476412	-	interferon regulatory factor 3	8.00131	8.75193	8.2078	8.74186	8.44	8.44772	7.93203	8.32064	8.84624	8.61569	8.23075	8.13249	8.324	8.49245	8.54556	9.52548	8.03508	7.98044	342.661	0.096117	0.68859	0.997935
CD79A	CD79A	484483	IG-alpha	CD79a molecule_ immunoglobulin-associated alpha	13.0648	12.8955	12.4502	12.5398	12.9369	12.9641	12.6068	12.5057	12.6273	12.6243	12.8779	13.2237	12.8504	12.9155	13.1552	12.7935	12.3321	12.6064	7014.46	0.116957	0.689219	0.997935
TLR2	TLR2	448807	-	toll-like receptor 2	6.82876	6.20132	6.08915	6.33079	6.20009	6.39658	5.56501	6.38746	5.13981	5.80833	6.56164	6.61224	5.63916	6.07951	6.27191	6.69278	6.64723	6.07121	73.299	0.167877	0.69002	0.997935
KIT	KIT	403811	c-KIT	v-kit Hardy-Zuckerman 4 feline sarcoma viral oncogene homolog	4.14595	3.96185	3.83434	5.07092	4.75951	4.55156	4.54193	4.52948	5.10028	4.47391	4.15954	3.53424	4.45755	4.78253	4.72302	4.50164	3.77277	3.71366	20.6416	-0.263311	0.691562	0.997935
CCL4	CCL4	448786	SCYA4	chemokine (C-C motif) ligand 4	3.48299	5.46435	3.62283	4.63035	7.41976	3.70356	3.17269	4.33683	5.10028	3.85724	4.22666	4.64971	2.90736	4.17681	3.87502	7.43395	4.90401	3.96158	22.563	0.39544	0.692268	0.997935
MAP2K2	MAP2K2	611939	-	mitogen-activated protein kinase kinase 2	10.7552	10.9193	11.0376	10.879	10.8523	10.8051	11.0008	10.7279	10.8335	10.7966	10.6237	11.0403	10.5959	10.848	10.7519	10.7502	11.0761	11.1483	1855.85	0.0573595	0.692967	0.997935
PCNA	PCNA	477166	-	proliferating cell nuclear antigen	10.1026	9.89127	10.0367	10.4285	10.5125	10.2815	10.9833	10.6156	10.1337	10.4512	10.472	10.6891	10.0951	10.167	10.0569	10.3396	11.0193	10.651	1337.03	0.0871111	0.694763	0.997935
LOC102156614	LOC102156614	102156614	-	cathepsin L1-like	4.70538	5.21819	5.76722	5.88908	5.53712	5.08207	5.07958	5.59557	6.32267	4.53531	5.25908	4.97902	4.55943	5.67561	5.13806	5.45273	5.70238	4.84294	39.3079	-0.205904	0.696773	0.997935
VSIR	VSIR	NA	NA	NA	5.67938	6.69882	6.94476	6.4377	6.55207	6.8947	5.73748	8.56565	6.25229	5.56506	7.39658	7.2772	5.55943	6.94787	5.45998	6.91667	6.35773	6.75805	94.0682	-0.293476	0.697228	0.997935
CD180	CD180	487234	-	CD180 molecule	9.72457	9.92378	9.98501	9.21746	9.83938	10.0146	9.67652	9.62619	9.4	9.62983	10.274	9.61698	9.65747	9.50187	9.88848	9.36789	9.66238	10.1283	849.053	-0.0736963	0.697524	0.997935
ICAM4	ICAM4	611265	-	intercellular adhesion molecule 4 (Landsteiner-Wiener blood group)	4.42159	4.03985	5.04733	4.46685	4.99655	4.92595	5.34262	5.61694	5.57421	5.53531	6.69796	5.49359	6.01887	4.60744	4.87502	5.20946	4.66585	6.23722	37.0035	0.178623	0.698388	0.997935
TNFRSF1B	TNFRSF1B	487437	-	tumor necrosis factor receptor superfamily_ member 1B	7.31588	6.91087	8.35219	6.37758	7.26504	6.92595	6.67519	5.48367	6.0801	5.23575	6.12478	7.3473	7.25482	7.58398	5.64056	7.83315	6.83166	5.44158	104.289	0.232553	0.700614	0.997935
TNFSF8	TNFSF8	612608	-	tumor necrosis factor (ligand) superfamily_ member 8	5.02731	6.56011	4.76722	5.14492	4.81014	6.17171	5.65382	3.8514	6.19714	5.80833	6.30638	4.75663	6.13343	5.92003	5.82611	4.88015	4.77277	5.54655	43.7708	-0.161606	0.700995	0.997935
BLK	BLK	486080	-	B lymphoid tyrosine kinase	9.2018	9.5096	9.79907	10.3188	9.77871	9.92981	9.57499	9.5725	9.16158	9.83146	9.61428	9.61816	9.34674	9.26979	9.49169	9.53433	9.71024	10.1177	793.616	-0.0874486	0.703014	0.997935
CEBPA	CEBPA	100683573	-	CCAAT/enhancer binding protein (C/EBP)_ alpha	5.8753	6.92121	6.66953	7.783	7.70035	6.30447	6.64301	7.06086	7.13003	6.45815	6.45373	6.75663	5.66986	6.53589	6.11788	7.26008	7.4303	6.20551	105.484	-0.244022	0.703728	0.997935
DLA-DMB	DLA-DMB	607827	-	major histocompatibility complex_ class II_ DM beta	10.4773	10.3816	9.69458	10.2926	10.3042	10.3975	9.88579	9.93993	10.5125	9.86474	10.917	9.73391	9.80909	9.5526	10.9209	10.5016	10.0687	10.1924	1169.36	-0.10099	0.705484	0.997935
DLA-DQB1	DLA-DQB1	474862	DLA-DQB	major histocompatibility complex_ class II_ DQ beta 1	13.6592	13.09	11.1648	12.6818	13.3593	0.796671	11.3114	11.6504	12.0461	11.2846	13.8192	11.9593	1.68497	11.8673	13.8372	13.1292	9.35916	13.1962	2203.18	-0.801497	0.709752	0.997935
TNFRSF4	TNFRSF4	489600	-	tumor necrosis factor receptor superfamily_ member 4	4.94242	5.00138	3.54483	3.40796	4.85905	4.49711	3.98005	4.05304	4.6308	4.47391	4.35219	4.00817	3.1	4.56013	4.21606	5.74449	4.28734	4.23722	20.0783	0.255006	0.714558	0.997935
CMKLR1	CMKLR1	486321	-	chemokine-like receptor 1	8.21091	8.10481	8.3378	8.80027	7.9237	7.97658	7.75766	4.57387	7.87872	8.01644	6.56164	8.30389	8.43092	8.28987	6.94541	8.52548	8.17161	7.01744	217.998	0.164957	0.716283	0.997935
CCR1	CCR1	484791	-	chemokine (C-C motif) receptor 1	8.88955	9.27776	8.7843	8.07566	8.94368	8.92595	9.48558	8.6639	8.0493	7.7119	8.39658	7.60748	7.10563	7.96613	9.59201	6.88015	8.68423	10.5298	370.068	0.171211	0.717566	0.997935
IL1R1	IL1R1	481328	-	interleukin 1 receptor_ type I	6.08785	5.74612	6.04733	5.80027	7.31848	5.4691	5.36909	6.11444	6.96378	5.07963	6.24296	5.2712	4.98265	6.38116	5.94541	6.74449	6.59962	4.84294	61.5978	-0.164759	0.71848	0.997935
EPCAM	EPCAM	481360	TACSTD1	epithelial cell adhesion molecule	4.80491	4.49237	4.4193	6.87828	4.20009	5.18899	5.42062	4.92179	5.32267	4.59421	4.22666	9.53549	4.18747	4.8627	4.42756	6.86153	3.90401	3.88358	34.7383	0.404035	0.722248	0.997935
DLA-12	DLA-12	541592	-	MHC class I DLA-12	10.7451	11.1099	9.7683	10.1268	11.1989	9.90781	7.45192	10.7613	9.75532	10.134	10.939	10.0526	9.54398	10.3354	11.3052	11.129	9.99239	10.5932	1234.28	0.121904	0.723574	0.997935
EP300	EP300	100684945	-	E1A binding protein p300	9.96411	10.0505	9.66608	9.60435	9.96199	9.72	9.30541	9.73893	9.62559	9.39329	9.43434	9.71304	9.4696	9.31324	9.73134	9.37282	10.0207	9.79846	809.12	-0.0450107	0.724246	0.997935
ITGAL	ITGAL	489905	-	integrin_ alpha L (antigen CD11A (p180)_ lymphocyte function-associated antigen 1; alpha polypeptide)	8.8139	9.134	8.61808	9.02021	9.18578	8.53138	8.64572	8.53229	8.64116	8.71522	8.39294	8.39773	8.86984	8.73805	8.72636	8.84741	9.01162	9.00137	435.929	0.0459148	0.726231	0.997935
MSR1	MSR1	482891	-	macrophage scavenger receptor 1	4.35746	4.69882	4.73246	5.68097	4.12208	6.39658	4.28817	4.48367	5.10028	4.95035	4.57458	5.38668	4.00689	5.1451	5.36045	4.54894	4.08089	4.57164	27.95	-0.184425	0.726977	0.997935
LCP1	LCP1	476921	-	lymphocyte cytosolic protein 1 (L-plastin)	11.7807	12.0937	11.7292	12.1477	12.0843	12.2145	12.4445	12.079	11.593	11.6646	10.993	11.7935	11.5961	11.5382	12.0389	11.6786	12.2448	12.1519	3772.91	-0.0518202	0.727406	0.997935
CD44	CD44	403939	-	CD44 molecule (Indian blood group)	11.4235	10.7418	10.1189	10.0685	11.5847	10.9957	9.7874	12.1632	10.0712	8.83909	10.6491	11.0442	9.39002	8.92003	10.158	9.31926	11.056	12.1449	1419.2	-0.146689	0.72834	0.997935
IL7	IL7	751768	-	interleukin 7	7.92593	7.61847	5.98962	6.60435	7.37842	6.9052	6.58773	8.28102	6.76325	5.75771	8.20602	7.45707	6.72205	7.20783	8.13806	7.45893	5.8723	5.13992	128.068	-0.185801	0.729898	0.997935
CFI	CFI	478515	-	complement factor I	5.35746	4.92121	6.2078	5.99292	5.8348	5.67931	5.87313	6.42429	6.6308	4.99474	6.41108	5.9189	5.00689	6.2971	5.52272	6.38916	5.96541	4.35751	54.4118	-0.154013	0.735291	0.997935
BCL6	BCL6	488124	-	B-cell CLL/lymphoma 6	4.80491	5.54681	4.23289	4.86739	4.99655	4.84107	4.23159	3.52948	4.51532	3.53531	4.29079	4.22229	3.80044	4.60744	5.21606	4.72403	3.62838	3.62055	21.1213	-0.262532	0.745664	0.997935
FLT3	FLT3	486025	-	fms-related tyrosine kinase 3	4.89802	5.51985	4.50419	5.31485	4.75951	5.1186	3.83566	4.6994	5.28791	4.27228	4.62521	4.88787	4.18747	4.93865	4.82611	5.86153	5.1878	3.71366	27.899	0.160017	0.746196	0.997935
BHLHE40	BHLHE40	484680	BHLHB2	basic helix-loop-helix family_ member e40	7.04777	8.27171	7.79276	7.19803	8.14692	8.17171	8.2847	9.20896	7.54507	6.86921	7.50869	7.64043	6.35739	7.62479	8.26275	7.53726	8.26309	9.26824	228.066	0.115834	0.747899	0.997935
NRP1	NRP1	477955	-	neuropilin 1	3.80491	4.37689	4.80117	5.75373	6.23756	4.65465	4.71701	5.2019	5.54507	4.34267	4.52211	4.61224	4.49232	5.4346	5.25353	4.8042	5.10837	4.23722	29.5143	-0.149844	0.748363	0.997935
MX1	MX1	403745	-	myxovirus (influenza virus) resistance 1_ interferon-inducible protein p78 (mouse)	12.3595	10.2286	11.6554	13.1568	12.6966	5.00612	9.80448	11.0836	5.48495	4.19828	10.3352	9.88787	7.01887	12.5725	10.257	13.2864	13.2791	4.29862	898.678	0.570604	0.748689	0.997935
TOLLIP	TOLLIP	483657	-	toll interacting protein	6.29034	6.54681	6.73246	6.31485	7.63164	6.42603	6.43322	5.88703	6.94158	6.47391	6.57458	6.4087	6.45755	6.71933	6.66857	7.38916	6.40282	6.57164	97.2686	0.0866544	0.751562	0.997935
PALB2	PALB2	608527	-	partner and localizer of BRCA2	7.14595	6.92121	7.18869	7.04216	7.34448	7.06346	7.32244	7.33038	7.38979	7.67827	7.15093	7.28912	7.6157	7.20783	7.11788	7.2458	7.80671	7.59017	157.896	0.194883	0.752583	0.997935
ITGAE	ITGAE	480659	-	integrin_ alpha E (antigen CD103_ human mucosal lymphocyte antigen 1; alpha polypeptide)	5.78067	4.64991	4.12979	5.18055	5.20009	5.08207	5.90966	4.7774	5.51532	5.50494	5.62521	4.49359	5.98265	5.40813	6.01253	4.88015	4.66585	5.17309	37.2881	0.110312	0.752727	0.997935
SLAMF7	SLAMF7	609992	-	SLAM family member 7	7.7182	6.98175	7.55482	7.03245	7.99655	6.81904	6.59896	7.62223	6.68524	6.63685	7.20185	6.52418	6.65459	6.73006	7.31686	8.26717	6.76415	8.09303	144.775	0.13301	0.759437	0.997935
TNFRSF17	TNFRSF17	100684674	-	tumor necrosis factor receptor superfamily_ member 17	4.48299	3.96185	3.54483	4.52343	4.41159	5.4691	4.75766	5.33683	4.73771	4.85724	3.85469	4.53424	3.90736	5.26795	4.72302	5.20946	4.08089	4.57164	23.7272	0.164962	0.7597	0.997935
PARP1	PARP1	490385	-	poly (ADP-ribose) polymerase 1	10.1352	10.4872	10.5641	10.9184	10.3889	10.2955	11.1074	11.1354	10.6019	10.7111	10.1628	10.6817	10.5625	10.5367	10.2373	10.5106	10.6624	10.7553	1531.57	-0.057872	0.760413	0.997935
LOC606890	LOC606890	606890	IFITM3|IFITM5	interferon-induced transmembrane protein 3-like	5.25558	6.83632	6.35219	7.04216	6.96339	6.2561	6.06346	5.59557	6.3733	5.56506	6.66204	5.9189	5.75821	6.2826	5.82611	6.76467	6.59962	6.34301	75.9871	-0.108289	0.761598	0.997935
FASLG	FASLG	442968	FASL	Fas ligand (TNF superfamily_ member 6)	7.90925	6.85801	7.64637	7.75963	6.94084	7.50403	6.88235	7.04518	5.78834	6.52021	5.43965	7.60748	7.71839	7.15309	6.27191	5.57203	7.33464	7.75805	126.576	0.141727	0.761843	0.997935
CTSG	CTSG	608543	-	cathepsin G	3.89802	4.25136	3.54483	4.77719	4.70705	3.9666	4.39509	4.7774	4.83725	5.85724	4.72142	3.45177	4.26993	4.65324	4.29006	4.50164	4.62838	5.03558	22.2507	-0.182639	0.763395	0.997935
TLR8	TLR8	100684828	-	toll-like receptor 8	4.89802	4.59928	7.02596	5.63035	5.81014	5.44053	5.28817	5.2019	4.73771	3.95035	4.85469	4.88787	4.18747	5.35368	4.96813	6.13391	5.83988	4.46854	36.3034	-0.191311	0.763714	0.997935
FADD	FADD	611694	-	Fas (TNFRSF6)-associated via death domain	8.03245	7.81983	7.83023	7.76551	8.21425	7.81904	7.44571	7.55738	7.71172	7.55026	7.78403	7.02252	7.71103	7.64193	7.92813	8.09857	7.86023	7.67944	215.04	-0.0474353	0.764036	0.997935
CD247	CD247	611571	-	CD247 molecule	4.98549	6.9518	4.80117	6.19803	5.47572	7.4691	6.21709	5.81488	7.23414	6.14018	6.91697	6.05081	6.3854	6.84307	6.85077	6.66084	5.64723	3.17309	68.6352	-0.162544	0.764352	0.997935
PPARG	PPARG	403606	PPAR-GAMMA	peroxisome proliferator-activated receptor gamma	4.14595	4.92121	4.58436	6.53724	4.03962	4.0446	4.28817	2.6994	5.01782	4.47391	3.57458	4.94927	3.18747	4.8627	5.01253	4.45273	4.1878	4.10597	21.0191	-0.265461	0.766674	0.997935
PDGFRB	PDGFRB	442985	PDGFR-1	platelet-derived growth factor receptor_ beta polypeptide	4.54188	4.96185	5.2818	6.07092	6.81014	5.00612	5.49462	5.38746	6.25229	4.12028	5.29079	4.79057	3.68497	6.2971	5.66857	5.57203	5.75549	4.62055	39.7125	-0.157009	0.769022	0.997935
VEGFA	VEGFA	403802	VEGF	vascular endothelial growth factor A	4.59846	5.34651	5.69684	6.29873	5.99655	5.62956	5.31565	6.15883	5.45392	4.99474	4.89651	5.22229	4.68497	5.51123	5.52272	5.9346	5.60927	5.35751	43.9308	-0.119654	0.770805	0.997935
PLCG1	PLCG1	485874	-	phospholipase C_ gamma 1	7.69244	8.20978	6.56473	7.41545	8.08658	6.94642	6.21709	6.52948	7.55971	7.6014	6.25908	7.69523	8.16878	7.62479	6.62634	6.69278	7.24463	7.32837	152.002	0.0997069	0.771568	0.997935
TRAF6	TRAF6	100688110	-	TNF receptor-associated factor 6_ E3 ubiquitin protein ligase	6.40582	6.82535	6.61331	6.50949	7.09171	6.95654	6.91865	6.76788	6.78834	7.05888	6.81162	6.24695	6.86819	6.81312	6.97936	6.90763	6.95788	6.92311	111.619	0.0387239	0.772374	0.997935
CYFIP2	CYFIP2	479317	-	cytoplasmic FMR1 interacting protein 2	10.2741	10.2493	9.83434	10.0721	9.87549	9.54989	9.71572	9.92929	9.64803	9.57606	9.26308	9.40186	9.81768	9.51123	10.0449	9.61155	10.0878	9.96986	892.557	-0.0455589	0.775093	0.997935
MME	MME	477120	-	membrane metallo-endopeptidase	4.80491	5.46435	5.81785	6.24926	5.73352	5.65465	5.79718	5.65876	7.20648	4.53531	5.83332	5.80725	4.62356	6.53589	6.19695	6.32267	6.81508	3.71366	52.3269	0.204373	0.778487	0.997935
CD74	CD74	479329	-	CD74 molecule_ major histocompatibility complex_ class II invariant chain	15.0882	14.9222	14.0081	14.6015	15.1528	14.5547	14.1326	13.6291	14.6325	14.2316	15.0122	14.0928	14.3597	14.2685	15.1788	14.986	14.0982	14.4223	23504.7	-0.070514	0.782016	0.997935
TLR7	TLR7	491743	-	toll-like receptor 7	9.51641	9.09113	8.91794	8.77136	9.3272	8.3397	8.26721	9.70565	7.89614	7.49725	8.58421	8.74369	8.26742	9.25316	8.68581	9.50764	9.62838	7.95206	438.104	0.123099	0.782024	0.997935
CXCR1	CXCR1	478906	CXCR2|IL8RA|IL8RB	chemokine (C-X-C motif) receptor 1	3.89802	5.03985	4.3291	5.07092	4.85905	5.2561	4.75766	4.28436	4.45392	4.53531	4.76723	4.49359	3.18747	4.51123	4.82611	5.05418	4.38045	4.52101	23.7209	-0.219767	0.785753	0.997935
ADGRE5	ADGRE5	NA	NA	NA	6.62594	7.02074	6.54483	6.50949	6.98558	6.60403	5.85452	6.7193	6.72477	6.2902	7.08915	6.09223	6.37613	6.58398	6.55309	7.34963	5.64723	6.63252	94.8026	-0.123299	0.785784	0.997935
CCR5	CCR5	484789	GPCR	chemokine (C-C motif) receptor 5	7.26435	6.87939	5.94476	6.82299	7.28308	7.2724	7.17269	7.46611	6.12018	6.40978	6.10708	6.2712	6.99482	6.80299	6.07666	5.89853	7.16835	8.20951	110.426	0.11512	0.788095	0.997935
CD40	CD40	403469	TNFRSF5	CD40 molecule_ TNF receptor superfamily member 5	9.76376	9.134	9.51062	9.56277	9.59962	9.72889	9.995	9.41974	9.57241	9.51831	9.73157	10.1091	9.45205	9.80426	10.1026	9.81875	9.71024	9.72488	820.882	0.22759	0.789081	0.997935
TANK	TANK	608092	-	TRAF family member-associated NFKB activator	8.41766	8.51644	7.70134	7.9879	8.13703	7.99143	7.49462	8.15883	7.78834	7.48951	8.25104	7.70416	7.52627	7.81312	8.49561	7.14164	7.96916	8.57784	247.87	-0.0592686	0.789711	0.997935
CD68	CD68	489476	-	CD68 molecule	7.79889	7.85801	7.90629	8.32284	8.95497	7.57803	7.63212	7.8782	7.58857	7.25413	7.83869	7.82783	6.97037	8.17681	7.67549	8.26717	8.74239	7.8634	238.252	0.0850156	0.792025	0.997935
PDCD1LG2	PDCD1LG2	609699	-	programmed cell death 1 ligand 2	6.85222	5.96185	6.25755	6.08978	7.70035	5.70356	6.35591	7.02133	6.53027	5.99474	5.87575	6.35299	5.50939	6.59576	6.47593	7.1872	7.22594	6.13992	86.5238	0.115143	0.792144	0.997935
LOC478984	LOC478984	478984	FCGR3A	low affinity immunoglobulin gamma Fc region receptor III-like	5.32429	4.92121	6.40833	6.33079	7.0711	5.0446	4.83566	8.67414	4.10028	3.27228	5.41108	5.66809	4.77243	4.74071	5.09741	7.96979	5.42484	5.98044	48.9673	-0.23795	0.793896	0.997935
CFB	CFB	100688056	-	complement factor B	6.51273	6.33108	4.58436	5.40796	5.78505	5.28852	5.31565	5.8514	5.21576	5.12028	5.41108	4.2712	4.1444	5.76177	4.82611	6.11831	5.70238	6.05351	43.0477	-0.168514	0.798047	0.997935
LFNG	LFNG	489891	-	LFNG O-fucosylpeptide 3-beta-N-acetylglucosaminyltransferase	5.65291	6.73444	5.83434	5.37758	6.74657	5.49711	5.014	5.57387	6.05964	5.92763	5.32182	5.51406	5.22929	5.40813	6.19695	5.72403	6.16181	5.71366	54.208	-0.140247	0.800966	0.997935
NLRC5	NLRC5	487268	-	NLR family_ CARD domain containing 5	7.85222	8.76347	6.87475	8.14041	8.77234	6.52459	6.69626	7.29766	7.03888	6.73171	7.20185	7.06475	6.86155	7.60744	7.63347	8.95888	8.10496	6.57164	178.918	0.0961998	0.802105	0.997935
TNFSF11	TNFSF11	609418	-	tumor necrosis factor (ligand) superfamily_ member 11	5.96411	5.40664	6.62283	6.07092	5.30971	5.86276	5.77756	6.42429	7.39796	4.19828	5.12478	6.00817	4.93289	6.80299	6.15796	5.45273	5.99516	5.13992	56.2535	-0.13579	0.803907	0.997935
CD4	CD4	403931	-	CD4 molecule	7.35746	7.65611	6.43019	7.21531	7.95778	6.83009	6.99712	6.99708	7.26127	6.35974	6.50869	6.55413	6.15529	7.0108	6.44387	7.32267	7.81508	6.70234	125.922	-0.176996	0.804123	0.997935
IL13RA1	IL13RA1	403623	-	interleukin 13 receptor_ alpha 1	7.35746	9.12955	10.096	7.84536	7.52201	7.22294	6.14232	7.52383	7.14953	7.96158	5.69796	6.37554	8.23186	6.38116	7.78191	8.33621	7.83166	9.86086	206.721	0.156716	0.80496	0.997935
KMT2D	KMT2D	486558	MLL2	lysine (K)-specific methyltransferase 2D	8.77761	8.71079	9.16607	9.12677	9.37001	8.50403	8.09156	8.39984	8.64116	8.73171	8.45722	8.17167	8.52836	8.35715	8.76579	8.36293	9.48111	8.8274	413.815	-0.064657	0.80854	0.997935
DUSP1	DUSP1	489117	-	dual specificity phosphatase 1	7.21091	5.74612	6.67869	7.23238	8.06068	6.39658	7.83566	6.81488	6.67182	6.4422	7.79513	8.35015	5.62356	6.47342	6.21606	7.47126	6.44654	6.81169	119.786	-0.112962	0.81243	0.997935
CLU	CLU	442971	GP80	clusterin	11.0484	10.3204	11.1248	10.9387	12.3629	10.817	11.4111	11.7477	11.6006	10.0151	11.5154	9.70861	10.7416	11.8203	11.0877	12.0682	12.506	9.81563	2268.04	0.125894	0.813187	0.997935
STK11	STK11	485088	-	serine/threonine kinase 11	10.497	9.83905	9.96923	9.51822	10.2628	9.88811	9.55496	9.70814	9.99105	9.71522	9.87706	10.1781	9.63722	9.61759	9.71297	9.6185	9.94078	10.333	942.959	-0.030183	0.81363	0.997935
APOE	APOE	476438	-	apolipoprotein E	12.1727	12.7056	12.5486	12.5347	13.8327	12.4549	12.6496	12.4764	12.7841	12.4586	12.887	12.0113	11.8586	13.4494	12.6792	12.9321	13.3236	12.7886	6640.55	0.0729152	0.815109	0.997935
JAM3	JAM3	489271	-	junctional adhesion molecule 3	3.35746	4.18424	4.62283	4.86739	5.03962	4.92595	4.63212	5.11444	5.51532	4.90455	5.05263	3.82374	4.00689	5.40813	5.36045	4.68221	4.23843	4.52101	25.6514	-0.117626	0.817964	0.997935
TICAM2	TICAM2	100533188	-	toll-like receptor adaptor molecule 2	8.08785	7.94674	7.85872	8.18494	8.07628	8.41506	7.41428	8.60094	8.0493	7.89287	7.80615	8.22229	7.70733	8.25316	8.13806	8.58627	7.85212	7.86847	265.649	0.06482	0.820291	0.997935
MAP3K1	MAP3K1	478061	-	mitogen-activated protein kinase kinase kinase 1_ E3 ubiquitin protein ligase	9.97617	10.2595	9.38474	9.08274	9.58151	9.9666	9.43479	10.2927	9.62559	9.42203	9.33518	9.72735	9.59386	8.91769	9.52846	9.37774	9.36202	10.9473	807.01	0.0590716	0.82038	0.997935
TRAF1	TRAF1	612709	-	TNF receptor-associated factor 1	6.29034	7.19281	6.16932	6.48121	6.61037	6.06346	6.27423	6.18769	6.68524	6.2902	6.54859	5.80725	5.50939	6.40813	6.72302	6.14934	7.0025	6.31357	82.8593	-0.112795	0.820681	0.997935
LOC102153988	LOC102153988	102153988	-	uncharacterized LOC102153988	4.80491	5.49237	5.3291	6.05181	5.85905	5.1186	5.89151	5.65876	5.65828	5.56506	4.85469	5.99367	3.90736	5.2971	5.13806	4.98706	6.20063	4.57164	40.9112	-0.19878	0.82326	0.997935
NUP62	NUP62	484370	-	nucleoporin 62kDa	7.0579	7.15825	7.09601	7.08038	7.26504	7.18038	7.36252	7.43034	7.22498	7.23575	7.29079	7.64508	6.93921	7.15309	7.1678	7.2168	7.63311	6.75805	148.716	0.0415288	0.828684	0.997935
CYBB	CYBB	491825	NOX2	cytochrome b-245_ beta polypeptide (chronic granulomatous disease)	10.62	10.6288	10.1831	10.5953	11.1512	10.5075	11.6194	11.3417	10.7174	10.6112	8.75591	9.20036	10.0629	10.1451	10.6441	11.2839	10.9984	11.3539	1529.55	-0.067452	0.82876	0.997935
MMP9	MMP9	403885	-	matrix metallopeptidase 9 (gelatinase B_ 92kDa gelatinase_ 92kDa type IV collagenase)	3.98549	4.83632	4.18226	5.07092	4.47572	4.70356	4.44571	3.7774	4.51532	3.65079	3.67412	3.2712	3.1	4.40813	4.96813	3.76467	3.70238	5.03558	18.3563	-0.120513	0.830633	0.997935
SELPLG	SELPLG	611673	-	selectin P ligand	7.37376	8.28378	7.02596	6.96255	7.15183	7.47615	5.39509	7.23684	7.22498	6.2902	7.88097	6.4304	6.0542	6.97517	8.40276	7.36293	6.738	6.98978	134.34	-0.0939058	0.83632	0.997935
CD83	CD83	610141	-	CD83 molecule	8.25117	8.55015	9.17419	7.37758	8.44401	7.41872	7.00558	9.5337	8.03365	8.10517	9.70092	7.16521	8.04252	7.85292	9.68238	8.9523	9.0243	8.48844	332.668	0.0980959	0.839929	0.997935
BID	BID	100683675	-	BH3 interacting domain death agonist	9.55445	9.14728	9.85772	9.2067	9.40543	9.60564	9.51551	9.55738	9.18066	9.34909	9.69352	9.84409	9.21505	9.4098	9.36259	9.47126	9.17649	9.46352	697.159	-0.0400163	0.840579	0.997935
CSF2RB	CSF2RB	481276	-	colony stimulating factor 2 receptor_ beta_ low-affinity (granulocyte-macrophage)	5.65291	6.09571	5.01876	5.28243	6.6526	5.38163	5.42062	5.83326	5.45392	4.59421	5.87575	4.68624	4.62356	5.60744	5.64056	5.96979	6.59962	4.29862	44.7137	-0.0976562	0.846463	0.997935
CD274	CD274	484186	PD-L1	CD274 molecule	5.42159	5.54681	6.98962	6.72988	5.85905	5.22294	5.98005	8.48076	6.12018	6.2902	5.29079	4.36431	5.50939	5.53589	6.29006	6.78457	7.14863	7.29862	71.4605	-0.113929	0.84666	0.997935
IRF1	IRF1	481500	-	interferon regulatory factor 1	9.01177	9.53002	8.17904	9.02512	9.66469	8.96158	8.23878	9.01732	8.99105	8.524	8.59059	8.48584	8.6157	8.95931	8.887	10.0158	8.86023	8.54338	475.898	0.0533084	0.848952	0.997935
ICOSLG	ICOSLG	487793	-	inducible T-cell co-stimulator ligand	8.94787	9.02074	9.56597	9.42291	8.59601	9.74941	8.34928	7.75348	9.17353	8.90164	9.08464	9.89374	8.79697	9.36233	9.1678	9.35962	8.09125	8.45849	506.035	0.0761311	0.849163	0.997935
CD86	CD86	403764	-	CD86 molecule	7.2018	6.72266	8.20146	8.0614	8.33586	7.41872	7.52437	9.19303	7.36499	5.99474	7.25908	7.97533	6.33841	7.49245	6.62634	8.26008	8.25696	7.78512	188.219	-0.11107	0.849583	0.997935
TNFRSF13B	TNFRSF13B	609580	-	tumor necrosis factor receptor superfamily_ member 13B	8.85803	8.67457	8.42476	10.3338	9.71703	9.98031	11.1015	10.6729	9.0045	9.93049	9.35407	10.8021	8.04252	10.0722	9.54745	9.56341	9.99332	10.3914	827.405	0.0913124	0.849873	0.997935
MAPK8	MAPK8	477746	-	mitogen-activated protein kinase 8	9.74665	9.51302	9.23133	9.23238	9.46391	9.48492	8.89151	8.85591	9.55241	9.27228	9.53541	9.58348	9.46851	9.12695	10.0476	9.05418	8.67507	8.89853	636.053	-0.0332278	0.849877	0.997935
IDH1	IDH1	478889	-	isocitrate dehydrogenase 1 (NADP+)_ soluble	5.8753	5.57329	5.66031	7.07092	6.62458	6.9052	6.54193	6.83326	5.73771	5.70524	6.24296	6.58348	5.92018	5.95703	6.37752	6.75462	6.83166	6.01744	78.2267	0.0707482	0.857377	0.997935
TNFRSF13C	TNFRSF13C	607785	-	tumor necrosis factor receptor superfamily_ member 13C	12.026	11.6553	11.2746	11.8711	11.8256	11.8614	12.3275	12.0328	11.8496	12.0454	12.0474	12.2587	11.9742	11.7496	12.2187	11.5926	11.5162	11.4416	3729.9	-0.0585901	0.858526	0.997935
VIM	VIM	477991	-	vimentin	14.3101	14.021	12.7624	13.9777	13.8759	13.4733	11.6511	11.5786	13.6938	13.5458	12.7497	13.6179	12.5459	14.0552	14.2006	13.7543	12.4672	13.2007	10117.1	0.0691203	0.860273	0.997935
IL18	IL18	403796	IGIF	interleukin 18 (interferon-gamma-inducing factor)	9.88387	9.80315	9.83639	9.85366	11.2078	9.66704	9.77508	10.185	10.3959	9.08221	9.90422	10.0127	9.13343	10.242	9.87652	10.5054	10.8793	9.47853	1013.1	0.0628318	0.860908	0.997935
CLEC4A	CLEC4A	100685575	-	C-type lectin domain family 4_ member A	5.57045	5.90045	4.76722	5.91046	5.53712	5.1186	4.54193	4.92179	5.01782	4.85724	5.38194	5.55413	4.68497	4.97517	4.61199	5.72403	5.53019	4.96158	36.7118	-0.0572139	0.861554	0.997935
IL21R	IL21R	608011	-	interleukin 21 receptor	6.38988	6.80315	5.97482	5.84536	6.89467	5.57803	5.28817	5.57387	6.89614	5.53531	5.87575	5.22229	5.42193	6.12898	6.17759	6.84267	6.27527	5.82218	65.36	-0.0862855	0.8629	0.997935
NR1H3	NR1H3	483625	-	nuclear receptor subfamily 1_ group H_ member 3	7.80491	8.19707	8.45706	8.46324	9.90198	8.19755	8.30883	8.68935	8.3355	7.76413	8.38561	8.22229	7.72571	8.65042	8.37752	9.19837	9.41387	7.81169	347.092	0.0849823	0.863234	0.997935
LAP3	LAP3	479081	-	leucine aminopeptidase 3	8.25997	8.25953	8.46237	8.29467	9.05019	8.32415	8.69626	8.44536	8.5706	8.41387	8.52545	8.23159	8.17146	8.48929	8.32568	8.91893	8.97477	8.57784	361.927	0.0635757	0.865286	0.997935
CD38	CD38	403756	-	CD38 molecule	6.61227	6.76921	5.95987	6.23238	7.77234	4.79667	5.14232	5.81488	6.05964	4.70524	5.64987	6.17167	4.80044	6.2826	5.49169	7.55475	6.69333	5.20551	63.3007	0.100736	0.867206	0.997935
CXCL13	CXCL13	608156	-	chemokine (C-X-C motif) ligand 13	9.99342	9.74612	10.744	11.7526	11.501	10.2582	11.2015	11.8494	10.6455	9.12528	11.2986	7.9189	10.9738	11.1665	11.0416	11.3086	12.4395	7.22145	1515.82	0.0983299	0.867262	0.997935
FYN	FYN	475032	-	FYN oncogene related to SRC_ FGR_ YES	7.63949	9.19707	5.9295	6.99292	7.452	7.54486	7.98434	6.17333	9.35452	8.89287	7.58101	6.49359	9.08869	8.92704	6.92233	6.30899	7.10837	8.36471	202.84	-0.0827191	0.871494	0.997935
CSF1	CSF1	611795	-	colony stimulating factor 1 (macrophage)	7.35746	7.77492	6.80954	7.19803	8.18098	6.32023	6.66455	7.07637	7.97475	5.70524	6.50869	6.79894	6.18747	6.7928	7.49169	8.22046	7.70238	6.8326	136.119	0.0815903	0.875881	0.997935
NFKBIA	NFKBIA	480291	-	nuclear factor of kappa light polypeptide gene enhancer in B-cells inhibitor_ alpha	11.3979	10.5113	11.3809	10.267	11.2594	10.7443	10.3878	10.4661	10.864	10.5833	11.4223	10.9266	10.4998	10.7214	11.3701	10.5692	10.6008	11.1519	1833.3	-0.0388771	0.876128	0.997935
CASP10	CASP10	488472	-	caspase 10_ apoptosis-related cysteine peptidase	7.85222	7.91087	7.87076	7.84536	8.01825	7.18038	6.69626	8.76788	6.95273	7.24497	7.84404	7.49874	6.75105	7.73006	7.53799	8.00837	8.45459	7.97575	204.288	0.0386527	0.881753	0.997935
CASP3	CASP3	403567	-	caspase 3_ apoptosis-related cysteine peptidase	7.61912	7.80873	7.441	8.17614	8.3272	6.88413	7.40791	7.31738	7.35662	7.8021	6.98639	7.9189	7.82452	7.76699	7.63347	8.02937	6.46791	6.35751	181.896	-0.0594357	0.882567	0.997935
LOC484306	LOC484306	484306	LILRB3|LILRB5	leukocyte immunoglobulin-like receptor_ subfamily B (with TM and ITIM domains)_ member 5-like	3.06795	3.69882	3.95987	4.68097	5.16161	5.00612	4.39509	4.05304	4.83725	5.12028	4.01515	4.53424	2.55943	4.74071	4.29006	5.0866	4.5899	4.62055	20.4856	0.126008	0.883214	0.997935
XCR1	XCR1	484792	-	chemokine (C motif) receptor 1	3.70538	4.43578	3.89847	4.63035	5.16161	5.00612	4.58773	4.65876	4.83725	4.53531	4.46767	3.45177	3.95798	4.82317	4.61199	5.29519	3.96541	4.35751	22.0999	-0.0789273	0.884109	0.997935
MAPK3	MAPK3	100855877	-	mitogen-activated protein kinase 3	9.48486	9.23279	9.50676	9.60763	9.2166	9.67165	9.80932	9.0333	9.47145	9.29243	8.74164	9.18129	9.27867	9.59722	9.20175	9.24759	9.52128	9.54813	661.287	-0.0181691	0.886557	0.997935
IL1RN	IL1RN	403660	IL-1ra	interleukin 1 receptor antagonist	5.96411	5.46435	6.04733	4.91046	4.47572	5.44053	6.82614	5.36237	5.6308	6.07963	3.57458	5.24695	5.3854	7.16894	4.49169	4.8042	3.77277	5.17309	40.0375	-0.0957363	0.886607	0.997935
ATG7	ATG7	476533	-	autophagy related 7	6.92039	7.30763	6.77579	7.14492	7.11203	7.13652	7.03067	6.60629	6.84922	7.11022	6.91697	6.94174	7.28488	6.88206	7.05559	6.67156	7.12191	7.07998	127.746	0.0245471	0.889981	0.997935
NDRG1	NDRG1	482049	-	N-myc downstream regulated 1	7.67281	7.83632	7.08915	7.33079	8.3272	7.09129	7.77261	9.21773	7.43815	6.97272	8.20602	8.86017	6.98265	6.99309	7.24426	7.99989	9.00798	6.25281	205.514	0.0668244	0.890961	0.997935
IDO1	IDO1	475574	INDO	indoleamine 2_3-dioxygenase 1	7.99606	8.36178	5.3291	4.86739	6.58151	4.84107	4.58773	5.41212	6.12018	5.47391	4.76723	4.57376	4.88136	5.4346	6.09741	8.28474	6.23843	4.29862	55.1751	-0.122493	0.891013	0.997935
[truncated: 295 more rows]

## Sheet: S5 Table - Gene Sets Y vs. N
S5 Table - Gene sets all patients at baseline poor vs. good responders
[truncated: 47 more rows]

## Sheet: S6 Table - Arm 2 DEGs
S6 Table – KPT-9274 arm DEGs poor vs. good responders
[truncated: 781 more rows]

[truncated: 7 more sheets: S7 Table - Arm 2 Gene Sets, S8 Table - Arm 3 DEGs, S9 Table - Arm 3 Gene Sets, S10 Table - Arm 4 DEGs, S11 Table - Arm 4 Gene Sets, S12 Table All Normalized Counts, S13 Table - List of Primers Use]
