# Supplementary material for: Baseline tumor gene expression signatures correlate with chemoimmunotherapy treatment responsiveness in canine B cell lymphoma
Source: PLoS One. 2023 Aug 25;18(8):e0290428. doi: 10.1371/journal.pone.0290428 (PMC10456153; doi:10.1371/journal.pone.0290428)
Supplement: S2 File — (XLSX) [file pone.0290428.s002.xlsx]

## Sheet: Sheet1
Gene	Forward primer	Reverse primer	Tm(°C)*
AKT3	5'-CGGTAGCAGACAGACTTCAGAG	5'-GTATGTGCCACTTCATCCTTTGC	53
CDKN1A	5'-ATGAAATGGGGGAAGGGTAG	5'-AATCTGTCAGGGGCGTATTG	51
PIK3CD	5'-GAGTTCACCCTCTCCTGTGC	5'-GTTATTCGTCTTCCCTTGCTGGA	53
TLR3	5'-GCGTGAAGAACTTGATTTCCTTGG	5'-CTTGTTCTGTGTAGCTGGGTGT	53
*calculated using NEB Tm calculator. qPCR performed at 56°C
